# Supplementary material for: Using a Two-Sample Mendelian Randomization Method in Assessing the Causal Relationships Between Human Blood Metabolites and Heart Failure
Source: Front Cardiovasc Med. 2021 Sep 14;8:695480. doi: 10.3389/fcvm.2021.695480 (PMC8476837; doi:10.3389/fcvm.2021.695480)
Supplement: Supplementary file 2 [file Data_Sheet_2.xlsx]

## Sheet: Legend
Supplementary tables and table legends
Table S1 The SNPs related to HF or known HF risk factors.
Table S2 Results of 486 metabolites under five MR methods/models tests.
Table S3 Results from Compound Name Mapping.
It shows the conversion results. Note: 1 indicates exact match, 2 indicates approximate match, and 0 indicates no match. The step is to standardize the compound labels. It is an essential step since the compound labels will be subsequently compared with compounds contained in the metabolite set library.
Table S4 Results from enrichment analysis of HF-related metabolites.
This is the result of applying the enrichment analysis module. Result from Over Representation Analysis.Over Representation Analysis (ORA) is performed when a list of compound names is provided. The list of compound list can be obtained through conventional feature selection methods, or from a clustering algorithm, or from the compounds with abnormal concentrations detected in SSP, to investigate…
Table S5 Results from pathway analysis of HF-related metabolites.
Table S6 Horizonal pleiotropy tests by the intercept of MR-Egger regression and MR-PRESSO methods for 11 known metabolites.

## Sheet: Table S1
Table S1 The SNPs related to HF or known HF risk factors.
PMID	SNP	PHENOTYPE
23934736	rs10463316	Heart Failure
	rs6546857	Heart Failure
	rs4006531	Heart Failure
21459883	rs10927875	Dilated Cardiomyopathy
	rs2234962	Dilated Cardiomyopathy
31554410	rs2042995	Left ventricular end-diastolic volume
	rs7071853	Left ventricular end-diastolic volume
	rs7310615	Left ventricular end-diastolic volume
	rs2042995	Left ventricular end-systolic volume
	rs200712209	Left ventricular end-systolic volume
	rs72840788	Left ventricular end-systolic volume
	rs945425	Left ventricular ejection fraction
	rs2042995	Left ventricular ejection fraction
	rs34866937	Left ventricular ejection fraction
	rs72840788	Left ventricular ejection fraction
	rs2255167	Left ventricular mass
	rs146170154	Left ventricular mass to end-diastolic volume ratio
	rs149369954	Left ventricular mass to end-diastolic volume ratio
	rs6003909	Left ventricular mass to end-diastolic volume ratio
32605384	rs17617337	Left ventricular ejection fraction
	rs11719526	Left ventricular ejection fraction
26844763	rs10932374	Heart Failure
	rs1595064	Heart Failure
	rs13003941	Heart Failure
	rs1595065	Heart Failure
	rs3748960	Heart Failure
29457789	rs1805126	Heart Failure
31919418	rs660240	Heart Failure
	rs17042102	Heart Failure
	rs11745324	Heart Failure
	rs4135240	Heart Failure
	rs55730499	Heart Failure
	rs140570886	Heart Failure
	rs1556516	Heart Failure
	rs600038	Heart Failure
	rs4746140	Heart Failure
	rs17617337	Heart Failure
	rs4766578	Heart Failure
	rs56094641	Heart Failure
29912321	rs740363	Heart Failure
	rs10519210	Heart Failure
	rs11172782	Heart Failure
	rs1739843	Heart Failure
	rs10927875	Heart Failure
	rs2234962	Heart Failure
	rs9262635	Heart Failure
	rs9262636	Heart Failure
27872154	rs10519210	Heart Failure
	rs1172782	Heart Failure
	rs2234962	Dilated Cardiomyopathy
	rs9262636	Dilated Cardiomyopathy
	rs89107	Left Ventricular internal dimension
	rs11153768	Left Ventricular internal dimension
	rs10852932	Aortic root size
	rs1571099	IVS wall thickness
	rs4026608	Aortic root size
	rs10770612	Aortic root size
	rs1739843	Dilated Cardiomyopathy
	rs10927887	Heart Failure
	rs12638540	Heart failure mortality
23583979	rs365990	Heart rate
	rs1015451	Heart rate
	rs13245899	Heart rate
	rs11118555	Heart rate
	rs174549	Heart rate
	rs11153730	Heart rate
	rs17287293	Heart rate
	rs6127471	Heart rate
	rs17362588	Heart rate
	rs7980799	Heart rate
	rs4489968	Heart rate
	rs7612445	Heart rate
	rs17796783	Heart rate
	rs2350782	Heart rate
	rs6882776	Heart rate
	rs180242	Heart rate
	rs13030174	Heart rate
	rs9647379	Heart rate
	rs2067615	Heart rate
	rs826838	Heart rate
	rs4140885	Heart rate
20124441	rs1739843	Heart Failure
	rs6787362	Heart Failure
21348951	rs2207418	Hypertrophy
31113495	rs535263906	Heart rate
	rs9398652	Heart rate
	rs12110693	Heart rate
	rs1015451	Heart rate
	rs9320841	Heart rate
28228157	rs10519210	Incident Systolic Heart Failure
	rs11172782	Incident Systolic Heart Failure
	rs1739843	Advanced Heart Failure
	rs6787362	Advanced Heart Failure
	rs10927875	Dilated Cardiomyopathy
	rs2234962	Dilated Cardiomyopathy
	rs9262636	Dilated Cardiomyopathy
	rs1739843	Idiopathic Dilated Cardiomyopathy
30651573	rs12083537	Interleukin-6
	rs6684439	Interleukin-6
	rs4845622	Interleukin-6
	rs4537545	Interleukin-6
	rs7529229	Interleukin-6
32590820	rs9722	Congestive Hearts Failure
27993963	rs2184559	Congestive Hearts Failure
	rs12614202	Congestive Hearts Failure
	rs12480103	Congestive Hearts Failure
	rs9557321	Congestive Hearts Failure
	rs7596623	Congestive Hearts Failure
	rs6883259	Congestive Hearts Failure
	rs766643	Congestive Hearts Failure
	rs12545665	Congestive Hearts Failure
	rs28714259	Congestive Hearts Failure
	rs28684656	Congestive Hearts Failure
	rs4058287	Congestive Hearts Failure
	rs7710510	Congestive Hearts Failure
	rs1875910	Congestive Hearts Failure
	rs7111513	Congestive Hearts Failure
	rs11203734	Congestive Hearts Failure
	kgp8105491	Congestive Hearts Failure
	rs2410329	Congestive Hearts Failure
	rs9879227	Congestive Hearts Failure
	rs7522389	Congestive Hearts Failure
	rs76464104	Congestive Hearts Failure
	rs10857972	Congestive Hearts Failure
	rs6704266	Congestive Hearts Failure
	rs5017048	Congestive Hearts Failure
	rs1745836	Congestive Hearts Failure
	rs6752623	Congestive Hearts Failure
	rs13125385	Congestive Hearts Failure
	rs12051934	Congestive Hearts Failure
	rs7399293	Congestive Hearts Failure
	rs16908579	Congestive Hearts Failure
	rs1503366	Congestive Hearts Failure
	rs1204328	Congestive Hearts Failure
	rs4253763	Congestive Hearts Failure
	rs16983347	Congestive Hearts Failure
	rs7777356	Congestive Hearts Failure
	rs11781908	Congestive Hearts Failure
	rs7094302	Congestive Hearts Failure
	rs7869360	Congestive Hearts Failure
	rs12548222	Congestive Hearts Failure
	rs7016422	Congestive Hearts Failure
	rs13397389	Congestive Hearts Failure
	rs115541994	Congestive Hearts Failure
	rs6871111	Congestive Hearts Failure
	rs7291763	Congestive Hearts Failure
	rs6449090	Congestive Hearts Failure
	rs10012367	Congestive Hearts Failure
	rs7523079	Congestive Hearts Failure
	rs11710776	Congestive Hearts Failure
	rs4697900	Congestive Hearts Failure
	rs32680	Congestive Hearts Failure
	rs10894749	Congestive Hearts Failure
	rs11779485	Congestive Hearts Failure
	rs1365120	Congestive Hearts Failure
	rs13413220	Congestive Hearts Failure
	rs7068881	Congestive Hearts Failure
	rs1354	Congestive Hearts Failure
	kgp8283262	Congestive Hearts Failure
	rs2489944	Congestive Hearts Failure
	rs7994896	Congestive Hearts Failure
	rs925558	Congestive Hearts Failure
	rs13087409	Congestive Hearts Failure
	rs1513001	Congestive Hearts Failure
	rs7855757	Congestive Hearts Failure
	rs10510504	Congestive Hearts Failure
	rs4737838	Congestive Hearts Failure
	rs6860588	Congestive Hearts Failure
	rs7827961	Congestive Hearts Failure
	rs10753081	Congestive Hearts Failure
	rs12863645	Congestive Hearts Failure
	rs11727143	Congestive Hearts Failure
	rs11090819	Congestive Hearts Failure
	rs2238161	Congestive Hearts Failure
	rs17014128	Congestive Hearts Failure
	rs10514983	Congestive Hearts Failure
	rs10798282	Congestive Hearts Failure
	rs1468171	Congestive Hearts Failure
	rs13273765	Congestive Hearts Failure
	rs779206	Congestive Hearts Failure
	rs11123997	Congestive Hearts Failure
	rs6746423	Congestive Hearts Failure
	rs10248605	Congestive Hearts Failure
	rs16950058	Congestive Hearts Failure
	rs5634	Congestive Hearts Failure
	rs7820882	Congestive Hearts Failure
	rs11715178	Congestive Hearts Failure
	rs1458866	Congestive Hearts Failure
	rs4916358	Congestive Hearts Failure
	kgp5440207	Congestive Hearts Failure
	rs342715	Congestive Hearts Failure
	rs11952361	Congestive Hearts Failure
	rs2465874	Congestive Hearts Failure
	rs2233980	Congestive Hearts Failure
	rs13148112	Congestive Hearts Failure
	rs3776874	Congestive Hearts Failure
	rs9684729	Congestive Hearts Failure
	rs6553973	Congestive Hearts Failure
	rs776777	Congestive Hearts Failure
	rs36022097	Congestive Hearts Failure
	rs171060	Congestive Hearts Failure
	rs17138749	Congestive Hearts Failure
	rs428300	Congestive Hearts Failure
	rs1018891	Congestive Hearts Failure
	rs250594	Congestive Hearts Failure
	rs4238475	Congestive Hearts Failure
	rs6722342	Congestive Hearts Failure
	rs12549742	Congestive Hearts Failure
	rs10836550	Congestive Hearts Failure
	rs7068265	Congestive Hearts Failure
	rs17162825	Congestive Hearts Failure
	rs886218	Congestive Hearts Failure
	rs7146775	Congestive Hearts Failure
	rs2188738	Congestive Hearts Failure
	kgp11734686	Congestive Hearts Failure
32111823	rs2564744	Heart Failure
	rs2799431	Heart Failure
	rs2564741	Heart Failure
	rs2794763	Heart Failure
	rs2258737	Heart Failure
	rs1429741	Heart Failure
	rs4659686	Heart Failure
	rs10925175	Heart Failure
	rs10925176	Heart Failure
	rs10754579	Heart Failure
	rs10754580	Heart Failure
	rs4570414	Heart Failure
	rs10495382	Heart Failure
	rs1998350	Heart Failure
	rs547048	Heart Failure
	rs1998351	Heart Failure
	rs6682931	Heart Failure
	rs1544968	Heart Failure
	rs1544970	Heart Failure
	rs531997	Heart Failure
	rs1253236	Heart Failure
	rs517595	Heart Failure
	rs645206	Heart Failure
	rs488306	Heart Failure
	rs486419	Heart Failure
	rs570405	Heart Failure
	rs12138029	Heart Failure
	rs511697	Heart Failure
	rs12127905	Heart Failure
	rs473150	Heart Failure
	rs582084	Heart Failure
	rs1773427	Heart Failure
	rs1652206	Heart Failure
	rs652294	Heart Failure
	rs574419	Heart Failure
	rs576270	Heart Failure
	rs589120	Heart Failure
	rs589597	Heart Failure
	rs615106	Heart Failure
	rs618837	Heart Failure
	rs475488	Heart Failure
	rs476385	Heart Failure
	rs630868	Heart Failure
	rs631228	Heart Failure
	rs499666	Heart Failure
	rs631723	Heart Failure
	rs661219	Heart Failure
	rs507130	Heart Failure
	rs507841	Heart Failure
	rs662513	Heart Failure
	rs663798	Heart Failure
	rs535411	Heart Failure
	rs676377	Heart Failure
	rs537306	Heart Failure
	rs538225	Heart Failure
	rs483460	Heart Failure
	rs2564757	Heart Failure
	rs2564758	Heart Failure
	rs488117	Heart Failure
	rs2995042	Heart Failure
	rs2914917	Heart Failure
	rs489920	Heart Failure
	rs490081	Heart Failure
	rs2914918	Heart Failure
	rs513769	Heart Failure
	rs513771	Heart Failure
	rs514562	Heart Failure
	rs2163138	Heart Failure
	rs1773434	Heart Failure
	rs60806952	Heart Failure
	rs58128170	Heart Failure
	rs2244430	Heart Failure
	rs1652205	Heart Failure
	rs499737	Heart Failure
	rs606160	Heart Failure
	rs474818	Heart Failure
	rs1773435	Heart Failure
	rs1773436	Heart Failure
	rs1773437	Heart Failure
	rs1773438	Heart Failure
	rs2153199	Heart Failure
	rs567544	Heart Failure
	rs2794796	Heart Failure
	rs2794795	Heart Failure
	rs3121226	Heart Failure
	rs2564747	Heart Failure
	rs2789356	Heart Failure
	rs656491	Heart Failure
	rs12138931	Heart Failure
	rs112916971	Heart Failure
	rs112294196	Heart Failure
	rs111611419	Heart Failure
	rs2995045	Heart Failure
	rs683428	Heart Failure
	rs1469500	Heart Failure
	rs684716	Heart Failure
	rs1617859	Heart Failure
	rs497140	Heart Failure
	rs592584	Heart Failure
	rs620792	Heart Failure
	rs623867	Heart Failure
	rs624308	Heart Failure
	rs634872	Heart Failure
	rs634894	Heart Failure
	rs547627	Heart Failure
	rs547572	Heart Failure
	rs636699	Heart Failure
	rs651100	Heart Failure
	rs651539	Heart Failure
	rs651968	Heart Failure
	rs652100	Heart Failure
	rs653794	Heart Failure
	rs488275	Heart Failure
	rs664902	Heart Failure
	rs1773410	Heart Failure
	rs1652230	Heart Failure
	rs524636	Heart Failure
	rs683440	Heart Failure
	rs524517	Heart Failure
	rs499125	Heart Failure
	rs496383	Heart Failure
	rs494365	Heart Failure
	rs492644	Heart Failure
	rs580698	Heart Failure
	rs603839	Heart Failure
	rs604310	Heart Failure
	rs516950	Heart Failure
	rs617626	Heart Failure
	rs511462	Heart Failure
	rs631494	Heart Failure
	rs485573	Heart Failure
	rs482036	Heart Failure
	rs562162	Heart Failure
	rs536518	Heart Failure
	rs677628	Heart Failure
	rs573100	Heart Failure
	rs644401	Heart Failure
	rs77385322	Heart Failure
	rs883999	Heart Failure
	rs2634073	Heart Failure
	rs1906609	Heart Failure
	rs2634071	Heart Failure
	rs2634074	Heart Failure
	rs2466455	Heart Failure
	rs2723334	Heart Failure
	rs6847935	Heart Failure
	rs1906616	Heart Failure
	rs6837901	Heart Failure
	rs67249485	Heart Failure
	rs6820568	Heart Failure
	rs564020491	Heart Failure
	rs1906615	Heart Failure
	rs7689774	Heart Failure
	rs2129983	Heart Failure
	rs2129982	Heart Failure
	rs6854111	Heart Failure
	rs2129977	Heart Failure
	rs1906599	Heart Failure
	rs13143308	Heart Failure
	rs6843082	Heart Failure
	rs114750126	Heart Failure
	rs62392408	Heart Failure
	rs12198752	Heart Failure
	rs12198813	Heart Failure
	rs4431478	Heart Failure
	rs117165573	Heart Failure
	rs687289	Heart Failure
	rs2519093	Heart Failure
	rs514659	Heart Failure
	rs644234	Heart Failure
	rs643434	Heart Failure
	rs613534	Heart Failure
	rs543968	Heart Failure
	rs544873	Heart Failure
	rs545971	Heart Failure
	rs612169	Heart Failure
	rs597988	Heart Failure
	rs8176663	Heart Failure
	rs491626	Heart Failure
	rs492488	Heart Failure
	rs493246	Heart Failure
	rs494242	Heart Failure
	rs495203	Heart Failure
	rs9411378	Heart Failure
	rs582118	Heart Failure
	rs582094	Heart Failure
	rs2769071	Heart Failure
	rs677355	Heart Failure
	rs676996	Heart Failure
	rs676457	Heart Failure
	rs527210	Heart Failure
	rs550057	Heart Failure
	rs674302	Heart Failure
	rs554833	Heart Failure
	rs8176645	Heart Failure
	rs505922	Heart Failure
	rs507666	Heart Failure
	rs529565	Heart Failure
	rs532436	Heart Failure
	rs579459	Heart Failure
	rs649129	Heart Failure
	rs635634	Heart Failure
	rs1537371	Heart Failure
	rs1556516	Heart Failure
	rs7857118	Heart Failure
	rs12254840	Heart Failure
	rs147134422	Heart Failure
	rs118162814	Heart Failure
	rs768204473	Heart Failure
25768955	rs740363	Heart Failure
	rs10519210	Heart Failure
	rs11172782	Heart Failure
	rs11118620	Heart Failure
	rs1523288	Heart Failure
	rs13225783	Heart Failure
	rs6473383	Heart Failure
	rs10812610	Heart Failure
	rs11203032	Heart Failure
	rs1520832	Heart Failure
	rs548097	Heart Failure
	rs11880198	Heart Failure
	rs13418717	Heart Failure
	rs2210327	Heart Failure
	rs563519	Heart Failure
	rs2046383	Heart Failure
	rs17019682	Heart Failure
	rs12638540	Heart Failure
	rs4528684	Heart Failure
	rs2125623	Heart Failure
	rs7965445	Heart Failure
	rs7687921	Heart Failure
	rs7120489	Heart Failure
	rs4979906	Heart Failure
	rs17159640	Heart Failure
	rs9885413	Heart Failure
	rs6868223	Heart Failure
	rs12733856	Heart Failure
	rs8017423	Heart Failure
	rs6573013	Heart Failure
	rs2234962	Dilated Cardiomyopathy
	rs16983785	Dilated Cardiomyopathy
	rs5970164	Dilated Cardiomyopathy
	rs10927875	Dilated Cardiomyopathy
	rs9262636	Dilated Cardiomyopathy
	rs13428663	Dilated Cardiomyopathy
	rs933199	Dilated Cardiomyopathy
	rs3130000	Dilated Cardiomyopathy
	rs12552255	Dilated Cardiomyopathy
	rs10859313	Dilated Cardiomyopathy
	rs89107	LV Internal Dimension
	rs11153768	LV Internal Dimension
	rs7910620	LV Wall Thickness
	rs2059238	LV Wall Thickness
	rs17132261	LV Wall Thickness
	rs10852932	Aortic Root Size
	rs4523957	Aortic Root Size
	rs17470137	Aortic Root Size
	rs4026608	Aortic Root Size
	rs10770612	Aortic Root Size
	rs413016	Aortic Root Size
	rs7543130	Aortic Root Size
	rs4026608	Aortic Root Size
	rs10770612	Aortic Root Size
	rs893817	Aortic Root Size
	rs1571099	IVS Wall Thickness
	rs4552930	LV Mass
	rs7213314	LV Internal Dimension
	rs9530176	Ejection Fraction
	rs1320448	HF Founder Population
	rs12757165	HF Founder Population
	rs16830359	HF Founder Population
	rs10947055	HF Founder Population
	rs1916521	HF Founder Population
	rs1484170	HF Founder Population
	rs6995588	HF Founder Population
	rs4520040	HF Founder Population
	rs769554	HF Founder Population
	rs4236016	HF Founder Population
	rs17636733	HF Founder Population
	rs1575891	HF Founder Population
	rs3729931	HF Founder Population
	rs17259784	HF Founder Population
	rs152528	HF Founder Population
	rs10506410	HF Founder Population
	rs12907914	HF Founder Population
	rs2207418	HF Founder Population
	rs2031532	HF Founder Population
	rs12757165	HF Founder Population
	rs1739843	HF Limited SNP Panel
	rs6787362	HF Limited SNP Panel
	rs7174882	HF Limited SNP Panel
	rs16877169	HF Limited SNP Panel
	rs17099475	HF Limited SNP Panel
	rs16959235	HF Limited SNP Panel
	rs12360161	HF Limited SNP Panel
	rs6435072	HF Limited SNP Panel
	rs12668000	HF Limited SNP Panel
	rs12514622	HF Limited SNP Panel
	rs1183183	HF Limited SNP Panel
	rs520540	HF Limited SNP Panel
	rs10918594	HF Limited SNP Panel
	rs715605	HF Limited SNP Panel
	rs2269459	HF Limited SNP Panel
	rs16929388	HF Limited SNP Panel
	rs3862481	HF Limited SNP Panel
	rs1443439	HF Limited SNP Panel
	rs2727537	HF Limited SNP Panel
	rs562736	HF Limited SNP Panel
	rs12541572	HF Limited SNP Panel
	rs1742932	HF Limited SNP Panel
	rs7174882	Ischemic HF Limited SNP Panel
	rs2243073	Ischemic HF Limited SNP Panel
	rs9544230	Ischemic HF Limited SNP Panel
	rs16877169	Ischemic HF Limited SNP Panel
	rs11764352	Ischemic HF Limited SNP Panel
	rs7674034	Ischemic HF Limited SNP Panel
	rs6041	Ischemic HF Limited SNP Panel
	rs2306580	Ischemic HF Limited SNP Panel
	rs4581654	Nonischemic HF Limited SNP Panel
	rs1739843	Nonischemic HF Limited SNP Panel
	rs715605	Nonischemic HF Limited SNP Panel
	rs8176694	Nonischemic HF Limited SNP Panel
	rs2737844	Nonischemic HF Limited SNP Panel
	rs1234313	Nonischemic HF Limited SNP Panel
	rs12541572	Nonischemic HF Limited SNP Panel
	rs1546713	Nonischemic HF Limited SNP Panel
	rs2618717	Nonischemic HF Limited SNP Panel
	rs4731513	Nonischemic HF Limited SNP Panel
	rs2239484	Nonischemic HF Limited SNP Panel
	rs11989215	Nonischemic HF Limited SNP Panel
	rs2269459	Nonischemic HF Limited SNP Panel

## Sheet: Table S2
Table S2 Results of 486 metabolites under five MR methods/models tests.
Metabolite	ID	Method	nSNP	Beta	SE	OR (95%CI)	P
glutamine	M00053	MR Egger	6	0.137212	0.648706	1.15 (0.32-4.09)	0.842824
	M00053	Weighted median	6	0.135451	0.478573	1.15 (0.45-2.93)	0.777153
	M00053	Inverse variance weighted	6	0.117851	0.394343	1.13 (0.52-2.44)	0.765051
	M00053	Simple mode	6	-0.562338	0.749719	0.57 (0.13-2.48)	0.486988
	M00053	Weighted mode	6	0.180454	0.496646	1.20 (0.45-3.17)	0.731203
tryptophan	M00054	MR Egger	137	1.64943	0.76203	5.20 (1.17-23.17)	0.0321829
	M00054	Weighted median	137	0.262364	0.228943	1.30 (0.83-2.04)	0.251803
	M00054	Inverse variance weighted	137	0.0209172	0.164519	1.02 (0.74-1.41)	0.898828
	M00054	Simple mode	137	0.54493	0.648118	1.72 (0.48-6.14)	0.401942
	M00054	Weighted mode	137	0.517163	0.567893	1.68 (0.55-5.11)	0.364081
histidine	M00059	MR Egger	5	0.548084	0.936385	1.73 (0.28-10.84)	0.599449
	M00059	Weighted median	5	-0.585826	0.635775	0.56 (0.16-1.94)	0.356823
	M00059	Inverse variance weighted	5	-0.62074	0.49175	0.54 (0.21-1.41)	0.206838
	M00059	Simple mode	5	-0.644475	0.858174	0.52 (0.10-2.82)	0.494428
	M00059	Weighted mode	5	-0.715767	0.811671	0.49 (0.10-2.40)	0.427666
leucine	M00060	MR Egger	142	0.0506073	1.02893	1.05 (0.14-7.90)	0.960843
	M00060	Weighted median	142	-0.106255	0.221101	0.90 (0.58-1.39)	0.630822
	M00060	Inverse variance weighted	142	0.0399359	0.162789	1.04 (0.76-1.43)	0.806207
	M00060	Simple mode	142	-0.560568	0.675878	0.57 (0.15-2.15)	0.408284
	M00060	Weighted mode	142	-0.529549	0.648089	0.59 (0.17-2.10)	0.415254
cholesterol	M00063	MR Egger	39	0.151172	0.651112	1.16 (0.32-4.17)	0.817682
	M00063	Weighted median	39	0.264715	0.25042	1.30 (0.80-2.13)	0.290473
	M00063	Inverse variance weighted	39	0.305337	0.248956	1.36 (0.83-2.21)	0.220023
	M00063	Simple mode	39	0.590136	0.570071	1.80 (0.59-5.52)	0.30712
	M00063	Weighted mode	39	0.638797	0.429594	1.89 (0.82-4.40)	0.145272
phenylalanine	M00064	MR Egger	4	0.288648	1.84369	1.33 (0.04-49.52)	0.889968
	M00064	Weighted median	4	0.312945	0.753088	1.37 (0.31-5.98)	0.67774
	M00064	Inverse variance weighted	4	0.0366703	0.599555	1.04 (0.32-3.36)	0.95123
	M00064	Simple mode	4	0.479282	0.979935	1.61 (0.24-11.02)	0.658301
	M00064	Weighted mode	4	0.381048	0.928562	1.46 (0.24-9.03)	0.709087
creatinine	M00513	MR Egger	26	0.264138	0.633796	1.30 (0.38-4.51)	0.680561
	M00513	Weighted median	26	-0.0879886	0.335688	0.92 (0.47-1.77)	0.793233
	M00513	Inverse variance weighted	26	0.0336918	0.276128	1.03 (0.60-1.78)	0.902887
	M00513	Simple mode	26	0.884975	0.67171	2.42 (0.65-9.04)	0.19962
	M00513	Weighted mode	26	0.0199286	0.463877	1.02 (0.41-2.53)	0.966074
lactate	M00527	MR Egger	12	0.149319	0.678709	1.16 (0.31-4.39)	0.830294
	M00527	Weighted median	12	0.111402	0.288796	1.12 (0.63-1.97)	0.699686
	M00527	Inverse variance weighted	12	0.295538	0.214563	1.34 (0.88-2.05)	0.168391
	M00527	Simple mode	12	-0.0744353	0.406004	0.93 (0.42-2.06)	0.85787
	M00527	Weighted mode	12	0.023065	0.355061	1.02 (0.51-2.05)	0.949371
3-hydroxybutyrate (BHBA)	M00542	MR Egger	8	-0.0242506	0.0705918	0.98 (0.85-1.12)	0.742916
	M00542	Weighted median	8	-0.0454485	0.0658014	0.96 (0.84-1.09)	0.48976
	M00542	Inverse variance weighted	8	-0.0225189	0.0471532	0.98 (0.89-1.07)	0.632957
	M00542	Simple mode	8	-0.0863615	0.10014	0.92 (0.75-1.12)	0.417026
	M00542	Weighted mode	8	-0.0507529	0.0755474	0.95 (0.82-1.10)	0.523256
cotinine	M00553	MR Egger	13	-0.0251702	0.049324	0.98 (0.89-1.07)	0.619923
	M00553	Weighted median	13	-0.000879359	0.0260164	1.00 (0.95-1.05)	0.973036
	M00553	Inverse variance weighted	13	-0.0108432	0.0267558	0.99 (0.94-1.04)	0.685281
	M00553	Simple mode	13	0.0113895	0.0410231	1.01 (0.93-1.10)	0.786018
	M00553	Weighted mode	13	0.0061767	0.0279846	1.01 (0.95-1.06)	0.829023
caffeine	M00569	MR Egger	8	-0.0832864	0.151051	0.92 (0.68-1.24)	0.601287
	M00569	Weighted median	8	-0.0117444	0.0610221	0.99 (0.88-1.11)	0.84738
	M00569	Inverse variance weighted	8	0.00629389	0.0450435	1.01 (0.92-1.10)	0.888874
	M00569	Simple mode	8	-0.0119959	0.0925174	0.99 (0.82-1.18)	0.900482
	M00569	Weighted mode	8	-0.0332906	0.0768528	0.97 (0.83-1.12)	0.677923
arabinose	M00575	MR Egger	5	-0.16829	0.173115	0.85 (0.60-1.19)	0.402687
	M00575	Weighted median	5	0.0585791	0.12101	1.06 (0.84-1.34)	0.628326
	M00575	Inverse variance weighted	5	0.0825994	0.100957	1.09 (0.89-1.32)	0.413261
	M00575	Simple mode	5	0.119209	0.203773	1.13 (0.76-1.68)	0.589952
	M00575	Weighted mode	5	0.0218068	0.124005	1.02 (0.80-1.30)	0.868952
fructose	M00577	MR Egger	3	-0.295556	0.891912	0.74 (0.13-4.27)	0.796291
	M00577	Weighted median	3	0.128864	0.328046	1.14 (0.60-2.16)	0.69445
	M00577	Inverse variance weighted	3	0.0154747	0.257176	1.02 (0.61-1.68)	0.952019
	M00577	Simple mode	3	0.17428	0.355772	1.19 (0.59-2.39)	0.672694
	M00577	Weighted mode	3	0.169967	0.369687	1.19 (0.57-2.45)	0.690829
mannose	M00584	MR Egger	17	-0.404129	0.366342	0.67 (0.33-1.37)	0.287348
	M00584	Weighted median	17	-0.0868746	0.225307	0.92 (0.59-1.43)	0.699805
	M00584	Inverse variance weighted	17	-0.0496804	0.153496	0.95 (0.70-1.29)	0.746195
	M00584	Simple mode	17	-0.411059	0.428147	0.66 (0.29-1.53)	0.351296
	M00584	Weighted mode	17	-0.45226	0.382184	0.64 (0.30-1.35)	0.253954
pyruvate	M00599	MR Egger	14	0.0766428	0.435602	1.08 (0.46-2.54)	0.86327
	M00599	Weighted median	14	-0.0518943	0.170422	0.95 (0.68-1.33)	0.760743
	M00599	Inverse variance weighted	14	0.0839042	0.145474	1.09 (0.82-1.45)	0.564099
	M00599	Simple mode	14	-0.0803809	0.267096	0.92 (0.55-1.56)	0.768217
	M00599	Weighted mode	14	-0.0641991	0.200693	0.94 (0.63-1.39)	0.754137
uridine	M00606	MR Egger	20	-0.0773247	0.732285	0.93 (0.22-3.89)	0.917073
	M00606	Weighted median	20	0.437236	0.330384	1.55 (0.81-2.96)	0.185696
	M00606	Inverse variance weighted	20	0.129866	0.238307	1.14 (0.71-1.82)	0.585788
	M00606	Simple mode	20	0.620062	0.577593	1.86 (0.60-5.77)	0.296481
	M00606	Weighted mode	20	0.435268	0.449271	1.55 (0.64-3.73)	0.344802
linoleate (18:2n6)	M01105	MR Egger	9	-0.534263	1.22617	0.59 (0.05-6.48)	0.676163
	M01105	Weighted median	9	-0.11946	0.340061	0.89 (0.46-1.73)	0.725369
	M01105	Inverse variance weighted	9	-0.217578	0.303464	0.80 (0.44-1.46)	0.473385
	M01105	Simple mode	9	-0.109075	0.498412	0.90 (0.34-2.38)	0.83225
	M01105	Weighted mode	9	-0.129434	0.424783	0.88 (0.38-2.02)	0.768367
allantoin	M01107	MR Egger	19	-0.0919915	0.143957	0.91 (0.69-1.21)	0.531326
	M01107	Weighted median	19	-0.0500726	0.104065	0.95 (0.78-1.17)	0.630398
	M01107	Inverse variance weighted	19	-0.00201979	0.0747649	1.00 (0.86-1.16)	0.978448
	M01107	Simple mode	19	-0.114099	0.167836	0.89 (0.64-1.24)	0.505264
	M01107	Weighted mode	19	-0.0691171	0.106624	0.93 (0.76-1.15)	0.52502
arachidonate (20:4n6)	M01110	MR Egger	19	-1.10968	0.343855	0.33 (0.17-0.65)	0.00494937
	M01110	Weighted median	19	-0.114137	0.244021	0.89 (0.55-1.44)	0.639973
	M01110	Inverse variance weighted	19	-0.0733247	0.197139	0.93 (0.63-1.37)	0.709934
	M01110	Simple mode	19	-0.124381	0.382964	0.88 (0.42-1.87)	0.749087
	M01110	Weighted mode	19	-0.205537	0.272692	0.81 (0.48-1.39)	0.460756
deoxycholate	M01114	MR Egger	17	0.0657688	0.125632	1.07 (0.83-1.37)	0.608271
	M01114	Weighted median	17	0.0966064	0.0783511	1.10 (0.94-1.28)	0.217578
	M01114	Inverse variance weighted	17	0.107457	0.0533875	1.11 (1.00-1.24)	0.0441391
	M01114	Simple mode	17	0.164991	0.145807	1.18 (0.89-1.57)	0.274492
	M01114	Weighted mode	17	0.139416	0.133395	1.15 (0.89-1.49)	0.311495
margarate (17:0)	M01121	Wald ratio	1	-0.87027	0.610811	0.42 (0.13-1.39)	0.154221
inosine	M01123	MR Egger	9	-0.0983581	0.038164	0.91 (0.84-0.98)	0.0366188
	M01123	Weighted median	9	-0.0452361	0.0401089	0.96 (0.88-1.03)	0.259391
	M01123	Inverse variance weighted	9	-0.0264628	0.0348554	0.97 (0.91-1.04)	0.447722
	M01123	Simple mode	9	0.0445436	0.095044	1.05 (0.87-1.26)	0.651816
	M01123	Weighted mode	9	-0.0713578	0.0358884	0.93 (0.87-1.00)	0.0819854
isoleucine	M01125	MR Egger	16	1.13512	0.847778	3.11 (0.59-16.39)	0.201928
	M01125	Weighted median	16	0.511912	0.425297	1.67 (0.72-3.84)	0.228722
	M01125	Inverse variance weighted	16	0.733792	0.289085	2.08 (1.18-3.67)	0.0111384
	M01125	Simple mode	16	0.283727	0.786303	1.33 (0.28-6.20)	0.723252
	M01125	Weighted mode	16	0.184916	0.68963	1.20 (0.31-4.65)	0.792245
threonine	M01284	MR Egger	17	0.0529341	0.861969	1.05 (0.19-5.71)	0.951843
	M01284	Weighted median	17	0.0118534	0.248861	1.01 (0.62-1.65)	0.962011
	M01284	Inverse variance weighted	17	-0.0963182	0.230485	0.91 (0.58-1.43)	0.676024
	M01284	Simple mode	17	0.478746	0.399178	1.61 (0.74-3.53)	0.24786
	M01284	Weighted mode	17	0.0849616	0.346191	1.09 (0.55-2.15)	0.809253
tyrosine	M01299	MR Egger	29	-0.559445	0.96905	0.57 (0.09-3.82)	0.568511
	M01299	Weighted median	29	-0.108172	0.291467	0.90 (0.51-1.59)	0.710541
	M01299	Inverse variance weighted	29	-0.116114	0.224102	0.89 (0.57-1.38)	0.604369
	M01299	Simple mode	29	0.613104	0.576124	1.85 (0.60-5.71)	0.296335
	M01299	Weighted mode	29	0.467865	0.464798	1.60 (0.64-3.97)	0.322747
lysine	M01301	MR Egger	21	0.736881	1.35125	2.09 (0.15-29.53)	0.591869
	M01301	Weighted median	21	-0.267936	0.362718	0.76 (0.38-1.56)	0.460096
	M01301	Inverse variance weighted	21	-0.316687	0.281028	0.73 (0.42-1.26)	0.25979
	M01301	Simple mode	21	-0.476258	0.70014	0.62 (0.16-2.45)	0.504156
	M01301	Weighted mode	21	-0.188276	0.680305	0.83 (0.22-3.14)	0.78481
methionine	M01302	MR Egger	20	-1.79229	0.966708	0.17 (0.03-1.11)	0.0801975
	M01302	Weighted median	20	0.0756615	0.42093	1.08 (0.47-2.46)	0.85735
	M01302	Inverse variance weighted	20	0.0658789	0.310188	1.07 (0.58-1.96)	0.831808
	M01302	Simple mode	20	-0.0314332	0.832081	0.97 (0.19-4.95)	0.97026
	M01302	Weighted mode	20	-0.0141382	0.802888	0.99 (0.20-4.76)	0.986134
malate	M01303	MR Egger	18	0.446078	0.300439	1.56 (0.87-2.81)	0.157044
	M01303	Weighted median	18	-0.0376428	0.205911	0.96 (0.64-1.44)	0.854946
	M01303	Inverse variance weighted	18	-0.104826	0.163856	0.90 (0.65-1.24)	0.522337
	M01303	Simple mode	18	-0.365877	0.447286	0.69 (0.29-1.67)	0.424679
	M01303	Weighted mode	18	0.289316	0.307099	1.34 (0.73-2.44)	0.359341
palmitate (16:0)	M01336	MR Egger	14	-0.387241	0.63526	0.68 (0.20-2.36)	0.553508
	M01336	Weighted median	14	-0.0581009	0.322349	0.94 (0.50-1.77)	0.856963
	M01336	Inverse variance weighted	14	-0.111319	0.264016	0.89 (0.53-1.50)	0.67329
	M01336	Simple mode	14	-0.0169728	0.597254	0.98 (0.30-3.17)	0.97776
	M01336	Weighted mode	14	-0.167011	0.475045	0.85 (0.33-2.15)	0.730795
nonadecanoate (19:0)	M01356	MR Egger	10	-0.143741	0.264958	0.87 (0.52-1.46)	0.602252
	M01356	Weighted median	10	0.0244449	0.214955	1.02 (0.67-1.56)	0.909459
	M01356	Inverse variance weighted	10	0.0445338	0.152652	1.05 (0.78-1.41)	0.770489
	M01356	Simple mode	10	0.0903704	0.35512	1.09 (0.55-2.20)	0.804845
	M01356	Weighted mode	10	-0.194886	0.28267	0.82 (0.47-1.43)	0.507927
stearate (18:0)	M01358	MR Egger	26	1.26723	0.772274	3.55 (0.78-16.13)	0.113858
	M01358	Weighted median	26	-0.00199274	0.276826	1.00 (0.58-1.72)	0.994256
	M01358	Inverse variance weighted	26	0.114002	0.206802	1.12 (0.75-1.68)	0.581455
	M01358	Simple mode	26	0.429008	0.554378	1.54 (0.52-4.55)	0.446273
	M01358	Weighted mode	26	0.215775	0.483218	1.24 (0.48-3.20)	0.659054
oleate (18:1n9)	M01359	MR Egger	6	0.644134	1.82468	1.90 (0.05-68.07)	0.741897
	M01359	Weighted median	6	-0.00452918	0.405494	1.00 (0.45-2.20)	0.991088
	M01359	Inverse variance weighted	6	0.00830153	0.31222	1.01 (0.55-1.86)	0.978788
	M01359	Simple mode	6	-0.318479	0.657758	0.73 (0.20-2.64)	0.648715
	M01359	Weighted mode	6	-0.0394485	0.592266	0.96 (0.30-3.07)	0.949477
pentadecanoate (15:0)	M01361	MR Egger	19	0.553333	0.465321	1.74 (0.70-4.33)	0.250729
	M01361	Weighted median	19	-0.331987	0.219633	0.72 (0.47-1.10)	0.130647
	M01361	Inverse variance weighted	19	-0.136257	0.185539	0.87 (0.61-1.26)	0.462716
	M01361	Simple mode	19	-0.534866	0.458261	0.59 (0.24-1.44)	0.258373
	M01361	Weighted mode	19	-0.475561	0.401	0.62 (0.28-1.36)	0.251067
myristate (14:0)	M01365	MR Egger	14	-0.0476984	0.266689	0.95 (0.57-1.61)	0.861036
	M01365	Weighted median	14	0.0956945	0.206687	1.10 (0.73-1.65)	0.643371
	M01365	Inverse variance weighted	14	0.231646	0.145321	1.26 (0.95-1.68)	0.11093
	M01365	Simple mode	14	0.07649	0.32066	1.08 (0.58-2.02)	0.815182
	M01365	Weighted mode	14	0.0478928	0.216576	1.05 (0.69-1.60)	0.828422
pipecolate	M01444	MR Egger	14	-0.114957	0.275904	0.89 (0.52-1.53)	0.684287
	M01444	Weighted median	14	0.0234358	0.155809	1.02 (0.75-1.39)	0.880438
	M01444	Inverse variance weighted	14	-0.0358599	0.106294	0.96 (0.78-1.19)	0.735841
	M01444	Simple mode	14	0.00175357	0.278832	1.00 (0.58-1.73)	0.995078
	M01444	Weighted mode	14	0.0257961	0.278279	1.03 (0.59-1.77)	0.927556
ornithine	M01493	MR Egger	9	0.507323	0.646277	1.66 (0.47-5.89)	0.458197
	M01493	Weighted median	9	-0.0428897	0.289267	0.96 (0.54-1.69)	0.88213
	M01493	Inverse variance weighted	9	-0.189471	0.21404	0.83 (0.54-1.26)	0.376042
	M01493	Simple mode	9	-0.757164	0.478464	0.47 (0.18-1.20)	0.152196
	M01493	Weighted mode	9	0.183274	0.356895	1.20 (0.60-2.42)	0.621464
5-oxoproline	M01494	MR Egger	22	0.0995464	0.261398	1.10 (0.66-1.84)	0.707349
	M01494	Weighted median	22	0.141273	0.213843	1.15 (0.76-1.75)	0.508844
	M01494	Inverse variance weighted	22	0.0120254	0.159727	1.01 (0.74-1.38)	0.939986
	M01494	Simple mode	22	-0.0508192	0.445928	0.95 (0.40-2.28)	0.91035
	M01494	Weighted mode	22	0.118806	0.238213	1.13 (0.71-1.80)	0.623146
pantothenate	M01508	MR Egger	26	0.362198	0.25368	1.44 (0.87-2.36)	0.16624
	M01508	Weighted median	26	0.288851	0.167648	1.33 (0.96-1.85)	0.0848955
	M01508	Inverse variance weighted	26	0.217325	0.114003	1.24 (0.99-1.55)	0.0566094
	M01508	Simple mode	26	0.248998	0.261	1.28 (0.77-2.14)	0.349211
	M01508	Weighted mode	26	0.248998	0.213962	1.28 (0.84-1.95)	0.255514
salicylate	M01515	MR Egger	16	0.0231696	0.0308547	1.02 (0.96-1.09)	0.465133
	M01515	Weighted median	16	0.0047405	0.0210021	1.00 (0.96-1.05)	0.821423
	M01515	Inverse variance weighted	16	0.0172645	0.0201116	1.02 (0.98-1.06)	0.390651
	M01515	Simple mode	16	-0.00982103	0.0312084	0.99 (0.93-1.05)	0.75733
	M01515	Weighted mode	16	0.011425	0.0222194	1.01 (0.97-1.06)	0.614612
4-acetamidobutanoate	M01558	MR Egger	31	1.00882	0.45317	2.74 (1.13-6.67)	0.0339354
	M01558	Weighted median	31	0.438523	0.242911	1.55 (0.96-2.50)	0.0710304
	M01558	Inverse variance weighted	31	0.201081	0.189764	1.22 (0.84-1.77)	0.289309
	M01558	Simple mode	31	0.443891	0.544996	1.56 (0.54-4.54)	0.421785
	M01558	Weighted mode	31	0.566745	0.288637	1.76 (1.00-3.10)	0.0589131
alpha-tocopherol	M01561	MR Egger	11	0.162965	0.330603	1.18 (0.62-2.25)	0.633862
	M01561	Weighted median	11	-0.0257747	0.179429	0.97 (0.69-1.39)	0.885778
	M01561	Inverse variance weighted	11	-0.00652963	0.135696	0.99 (0.76-1.30)	0.961621
	M01561	Simple mode	11	-0.01748	0.273937	0.98 (0.57-1.68)	0.950379
	M01561	Weighted mode	11	-0.0717157	0.248059	0.93 (0.57-1.51)	0.778404
citrate	M01564	MR Egger	40	0.157195	0.484047	1.17 (0.45-3.02)	0.74715
	M01564	Weighted median	40	-0.252925	0.214195	0.78 (0.51-1.18)	0.237677
	M01564	Inverse variance weighted	40	-0.177297	0.166255	0.84 (0.60-1.16)	0.286236
	M01564	Simple mode	40	-0.472546	0.500643	0.62 (0.23-1.66)	0.351042
	M01564	Weighted mode	40	-0.331961	0.374612	0.72 (0.34-1.50)	0.38097
glycerate	M01572	MR Egger	15	0.990807	0.604923	2.69 (0.82-8.82)	0.125406
	M01572	Weighted median	15	-0.130371	0.250148	0.88 (0.54-1.43)	0.602244
	M01572	Inverse variance weighted	15	-0.144568	0.184006	0.87 (0.60-1.24)	0.43206
	M01572	Simple mode	15	-0.078743	0.417985	0.92 (0.41-2.10)	0.853277
	M01572	Weighted mode	15	-0.106293	0.417001	0.90 (0.40-2.04)	0.802508
guanosine	M01573	MR Egger	12	-0.158492	0.203169	0.85 (0.57-1.27)	0.453402
	M01573	Weighted median	12	-0.0900468	0.089202	0.91 (0.77-1.09)	0.312749
	M01573	Inverse variance weighted	12	-0.08786	0.0697307	0.92 (0.80-1.05)	0.207673
	M01573	Simple mode	12	-0.0638023	0.160901	0.94 (0.68-1.29)	0.699296
	M01573	Weighted mode	12	-0.0575578	0.157917	0.94 (0.69-1.29)	0.722409
N-acetylalanine	M01585	MR Egger	22	-8.46617	4.88531	0.00 (0.00-3.03)	0.0984909
	M01585	Weighted median	22	-0.109596	0.397309	0.90 (0.41-1.95)	0.782666
	M01585	Inverse variance weighted	22	-0.20369	0.294059	0.82 (0.46-1.45)	0.488508
	M01585	Simple mode	22	-0.0813937	0.824174	0.92 (0.18-4.64)	0.922267
	M01585	Weighted mode	22	-0.133007	0.75664	0.88 (0.20-3.86)	0.862146
urate	M01604	MR Egger	15	0.630774	0.423664	1.88 (0.82-4.31)	0.16038
	M01604	Weighted median	15	0.287664	0.255023	1.33 (0.81-2.20)	0.259323
	M01604	Inverse variance weighted	15	0.0891176	0.242775	1.09 (0.68-1.76)	0.71356
	M01604	Simple mode	15	-0.380643	0.672146	0.68 (0.18-2.55)	0.580148
	M01604	Weighted mode	15	0.33262	0.257039	1.39 (0.84-2.31)	0.21659
ursodeoxycholate	M01605	MR Egger	11	0.167133	0.136305	1.18 (0.90-1.54)	0.251248
	M01605	Weighted median	11	0.0922153	0.0778648	1.10 (0.94-1.28)	0.236294
	M01605	Inverse variance weighted	11	0.0505547	0.0589031	1.05 (0.94-1.18)	0.390744
	M01605	Simple mode	11	0.0763215	0.103694	1.08 (0.88-1.32)	0.478624
	M01605	Weighted mode	11	0.0897402	0.0940754	1.09 (0.91-1.32)	0.362615
arginine	M01638	MR Egger	20	0.274504	0.44991	1.32 (0.54-3.18)	0.549401
	M01638	Weighted median	20	-0.116812	0.20521	0.89 (0.60-1.33)	0.5692
	M01638	Inverse variance weighted	20	-0.0337511	0.143792	0.97 (0.73-1.28)	0.814425
	M01638	Simple mode	20	-0.180376	0.37048	0.83 (0.40-1.73)	0.63192
	M01638	Weighted mode	20	-0.187868	0.346632	0.83 (0.42-1.63)	0.594132
ascorbate (Vitamin C)	M01640	MR Egger	14	-0.0485057	0.047149	0.95 (0.87-1.04)	0.323876
	M01640	Weighted median	14	-0.0204895	0.0366317	0.98 (0.91-1.05)	0.57593
	M01640	Inverse variance weighted	14	-0.00116211	0.0264262	1.00 (0.95-1.05)	0.964924
	M01640	Simple mode	14	-0.0178634	0.0644962	0.98 (0.87-1.11)	0.786159
	M01640	Weighted mode	14	-0.0195945	0.035126	0.98 (0.92-1.05)	0.586436
heptanoate (7:0)	M01644	MR Egger	26	-0.0214961	0.520344	0.98 (0.35-2.71)	0.96739
	M01644	Weighted median	26	0.279085	0.224002	1.32 (0.85-2.05)	0.212798
	M01644	Inverse variance weighted	26	0.0850844	0.164335	1.09 (0.79-1.50)	0.604632
	M01644	Simple mode	26	0.433751	0.468586	1.54 (0.62-3.87)	0.363474
	M01644	Weighted mode	26	0.336057	0.423941	1.40 (0.61-3.21)	0.435412
laurate (12:0)	M01645	MR Egger	34	0.161251	0.391764	1.17 (0.55-2.53)	0.683375
	M01645	Weighted median	34	-0.0683141	0.219381	0.93 (0.61-1.44)	0.7555
	M01645	Inverse variance weighted	34	-0.141207	0.149925	0.87 (0.65-1.16)	0.346269
	M01645	Simple mode	34	-0.663784	0.420673	0.51 (0.23-1.17)	0.124125
	M01645	Weighted mode	34	-0.0938135	0.291623	0.91 (0.51-1.61)	0.749713
valine	M01649	MR Egger	3	-37.9886	56.4777	0.00 (0.00-+∞)	0.623044
	M01649	Weighted median	3	1.62696	1.21954	5.09 (0.47-55.55)	0.182178
	M01649	Inverse variance weighted	3	1.58127	1.42961	4.86 (0.30-80.10)	0.26869
	M01649	Simple mode	3	2.7474	1.81623	15.60 (0.44-548.51)	0.269515
	M01649	Weighted mode	3	2.2865	1.91144	9.84 (0.23-416.93)	0.35419
urea	M01670	MR Egger	14	-0.341081	0.649233	0.71 (0.20-2.54)	0.608904
	M01670	Weighted median	14	-0.0505952	0.27369	0.95 (0.56-1.63)	0.853336
	M01670	Inverse variance weighted	14	0.0581496	0.212917	1.06 (0.70-1.61)	0.784769
	M01670	Simple mode	14	-0.0717259	0.463334	0.93 (0.38-2.31)	0.879353
	M01670	Weighted mode	14	-0.0717259	0.405719	0.93 (0.42-2.06)	0.8624
cortisol	M01712	MR Egger	13	-0.25952	0.278359	0.77 (0.45-1.33)	0.371184
	M01712	Weighted median	13	-0.0858978	0.164418	0.92 (0.66-1.27)	0.601367
	M01712	Inverse variance weighted	13	-0.0715854	0.121797	0.93 (0.73-1.18)	0.556703
	M01712	Simple mode	13	-0.034771	0.267234	0.97 (0.57-1.63)	0.898632
	M01712	Weighted mode	13	-0.0809795	0.224446	0.92 (0.59-1.43)	0.724523
cortisone	M01769	MR Egger	33	0.242971	0.283653	1.28 (0.73-2.22)	0.398252
	M01769	Weighted median	33	0.106374	0.209237	1.11 (0.74-1.68)	0.611179
	M01769	Inverse variance weighted	33	-0.0511146	0.137035	0.95 (0.73-1.24)	0.709145
	M01769	Simple mode	33	-0.0541237	0.382059	0.95 (0.45-2.00)	0.888234
	M01769	Weighted mode	33	0.0455442	0.262348	1.05 (0.63-1.75)	0.863272
proline	M01898	MR Egger	34	-0.0195	0.197622	0.98 (0.67-1.44)	0.922013
	M01898	Weighted median	34	-0.0493187	0.165764	0.95 (0.69-1.32)	0.766067
	M01898	Inverse variance weighted	34	-0.0231484	0.11146	0.98 (0.79-1.22)	0.835475
	M01898	Simple mode	34	-0.0483585	0.302464	0.95 (0.53-1.72)	0.873949
	M01898	Weighted mode	34	0.0426904	0.163036	1.04 (0.76-1.44)	0.795067
citrulline	M02132	MR Egger	39	-0.993487	0.40709	0.37 (0.17-0.82)	0.0195768
	M02132	Weighted median	39	0.0503179	0.219928	1.05 (0.68-1.62)	0.819031
	M02132	Inverse variance weighted	39	-0.0565172	0.145506	0.95 (0.71-1.26)	0.697706
	M02132	Simple mode	39	0.356559	0.487052	1.43 (0.55-3.71)	0.468613
	M02132	Weighted mode	39	0.264061	0.43631	1.30 (0.55-3.06)	0.548635
biliverdin	M02137	MR Egger	13	-0.143047	0.25269	0.87 (0.53-1.42)	0.582693
	M02137	Weighted median	13	-0.237461	0.129902	0.79 (0.61-1.02)	0.067549
	M02137	Inverse variance weighted	13	-0.161554	0.118044	0.85 (0.68-1.07)	0.171125
	M02137	Simple mode	13	-0.30054	0.206053	0.74 (0.49-1.11)	0.170361
	M02137	Weighted mode	13	-0.294092	0.157176	0.75 (0.55-1.01)	0.085905
serotonin (5HT)	M02342	MR Egger	15	-0.348301	0.258087	0.71 (0.43-1.17)	0.200194
	M02342	Weighted median	15	-0.0618061	0.170155	0.94 (0.67-1.31)	0.716431
	M02342	Inverse variance weighted	15	-0.0029138	0.128328	1.00 (0.78-1.28)	0.981885
	M02342	Simple mode	15	-0.0747723	0.285979	0.93 (0.53-1.63)	0.797544
	M02342	Weighted mode	15	-0.0574487	0.245759	0.94 (0.58-1.53)	0.818555
gamma-glutamylglutamine	M02730	MR Egger	19	-0.0169357	0.507078	0.98 (0.36-2.66)	0.973746
	M02730	Weighted median	19	0.129633	0.273554	1.14 (0.67-1.95)	0.635583
	M02730	Inverse variance weighted	19	0.219984	0.223618	1.25 (0.80-1.93)	0.325238
	M02730	Simple mode	19	0.602236	0.523384	1.83 (0.65-5.09)	0.26493
	M02730	Weighted mode	19	0.290252	0.370933	1.34 (0.65-2.77)	0.444098
gamma-glutamyltyrosine	M02734	MR Egger	43	-0.148532	0.41093	0.86 (0.39-1.93)	0.719617
	M02734	Weighted median	43	-0.00063727	0.192674	1.00 (0.69-1.46)	0.997361
	M02734	Inverse variance weighted	43	-0.115605	0.129867	0.89 (0.69-1.15)	0.373368
	M02734	Simple mode	43	0.142214	0.392194	1.15 (0.53-2.49)	0.718715
	M02734	Weighted mode	43	0.142214	0.361188	1.15 (0.57-2.34)	0.695766
hypoxanthine	M03127	MR Egger	21	0.03878	0.472702	1.04 (0.41-2.63)	0.935474
	M03127	Weighted median	21	-0.163055	0.195052	0.85 (0.58-1.25)	0.40318
	M03127	Inverse variance weighted	21	-0.0569217	0.156243	0.94 (0.70-1.28)	0.715623
	M03127	Simple mode	21	-0.192289	0.483185	0.83 (0.32-2.13)	0.694874
	M03127	Weighted mode	21	0.0776623	0.386926	1.08 (0.51-2.31)	0.842947
betaine	M03141	MR Egger	21	0.242571	0.335473	1.27 (0.66-2.46)	0.478444
	M03141	Weighted median	21	0.241104	0.188186	1.27 (0.88-1.84)	0.200122
	M03141	Inverse variance weighted	21	0.164703	0.141938	1.18 (0.89-1.56)	0.24589
	M03141	Simple mode	21	0.363103	0.298857	1.44 (0.80-2.58)	0.238525
	M03141	Weighted mode	21	0.351517	0.248897	1.42 (0.87-2.31)	0.173233
xanthine	M03147	MR Egger	5	0.20908	0.844055	1.23 (0.24-6.45)	0.820346
	M03147	Weighted median	5	-0.0413544	0.301462	0.96 (0.53-1.73)	0.890889
	M03147	Inverse variance weighted	5	-0.0777568	0.325363	0.93 (0.49-1.75)	0.811117
	M03147	Simple mode	5	0.348736	0.484552	1.42 (0.55-3.66)	0.511512
	M03147	Weighted mode	5	-0.111588	0.360574	0.89 (0.44-1.81)	0.772413
caprate (10:0)	M10642	MR Egger	28	0.527954	0.40843	1.70 (0.76-3.78)	0.207505
	M10642	Weighted median	28	0.229514	0.255753	1.26 (0.76-2.08)	0.369503
	M10642	Inverse variance weighted	28	0.0753319	0.178973	1.08 (0.76-1.53)	0.67382
	M10642	Simple mode	28	0.409543	0.438708	1.51 (0.64-3.56)	0.358825
	M10642	Weighted mode	28	0.39772	0.387043	1.49 (0.70-3.18)	0.313262
phosphate	M11438	MR Egger	4	-1.10974	0.617205	0.33 (0.10-1.11)	0.213998
	M11438	Weighted median	4	-0.813976	0.450434	0.44 (0.18-1.07)	0.070748
	M11438	Inverse variance weighted	4	-0.840926	0.396544	0.43 (0.20-0.94)	0.0339522
	M11438	Simple mode	4	-0.943541	0.62991	0.39 (0.11-1.34)	0.231089
	M11438	Weighted mode	4	-0.848232	0.421415	0.43 (0.19-0.98)	0.137608
3-methoxytyrosine	M12017	MR Egger	17	0.0320134	0.302746	1.03 (0.57-1.87)	0.917187
	M12017	Weighted median	17	-0.0590341	0.167825	0.94 (0.68-1.31)	0.725018
	M12017	Inverse variance weighted	17	0.0357605	0.125813	1.04 (0.81-1.33)	0.77623
	M12017	Simple mode	17	-0.108212	0.271483	0.90 (0.53-1.53)	0.695461
	M12017	Weighted mode	17	-0.0502157	0.224248	0.95 (0.61-1.48)	0.825647
pelargonate (9:0)	M12035	MR Egger	26	-0.394987	0.683774	0.67 (0.18-2.57)	0.568876
	M12035	Weighted median	26	0.00819833	0.257512	1.01 (0.61-1.67)	0.974602
	M12035	Inverse variance weighted	26	-0.203512	0.200141	0.82 (0.55-1.21)	0.30923
	M12035	Simple mode	26	0.34366	0.472492	1.41 (0.56-3.56)	0.473777
	M12035	Weighted mode	26	0.223902	0.478262	1.25 (0.49-3.19)	0.643727
undecanoate (11:0)	M12067	MR Egger	26	-0.303907	0.426947	0.74 (0.32-1.70)	0.483443
	M12067	Weighted median	26	-0.0942751	0.302591	0.91 (0.50-1.65)	0.755376
	M12067	Inverse variance weighted	26	-0.0297642	0.208317	0.97 (0.65-1.46)	0.886386
	M12067	Simple mode	26	-0.150465	0.526104	0.86 (0.31-2.41)	0.777236
	M12067	Weighted mode	26	-0.167856	0.370155	0.85 (0.41-1.75)	0.654118
beta-hydroxyisovalerate	M12129	MR Egger	22	0.49022	0.478727	1.63 (0.64-4.17)	0.318058
	M12129	Weighted median	22	0.242354	0.17323	1.27 (0.91-1.79)	0.161803
	M12129	Inverse variance weighted	22	0.0253444	0.190894	1.03 (0.71-1.49)	0.894378
	M12129	Simple mode	22	0.344047	0.287248	1.41 (0.80-2.48)	0.244365
	M12129	Weighted mode	22	0.273967	0.193227	1.32 (0.90-1.92)	0.170904
taurodeoxycholate	M12261	MR Egger	13	0.37807	0.147727	1.46 (1.09-1.95)	0.0265543
	M12261	Weighted median	13	-0.0631354	0.0673422	0.94 (0.82-1.07)	0.348486
	M12261	Inverse variance weighted	13	-0.00827712	0.0452608	0.99 (0.91-1.08)	0.854895
	M12261	Simple mode	13	-0.114997	0.103715	0.89 (0.73-1.09)	0.289253
	M12261	Weighted mode	13	-0.111809	0.117979	0.89 (0.71-1.13)	0.361974
X-02973	M12593	MR Egger	24	0.572029	0.510062	1.77 (0.65-4.82)	0.274173
	M12593	Weighted median	24	0.477973	0.304235	1.61 (0.89-2.93)	0.116168
	M12593	Inverse variance weighted	24	0.220552	0.210722	1.25 (0.82-1.88)	0.295261
	M12593	Simple mode	24	0.470901	0.540479	1.60 (0.56-4.62)	0.392613
	M12593	Weighted mode	24	0.385833	0.437434	1.47 (0.62-3.47)	0.386883
X-03003	M12626	MR Egger	8	-0.698329	1.87259	0.50 (0.01-19.53)	0.722027
	M12626	Weighted median	8	-0.131994	0.310705	0.88 (0.48-1.61)	0.670968
	M12626	Inverse variance weighted	8	0.0136633	0.261441	1.01 (0.61-1.69)	0.95832
	M12626	Simple mode	8	-0.172177	0.525679	0.84 (0.30-2.36)	0.752843
	M12626	Weighted mode	8	-0.141769	0.501609	0.87 (0.32-2.32)	0.785636
X-03088	M12768	MR Egger	16	-0.262665	0.231546	0.77 (0.49-1.21)	0.27568
	M12768	Weighted median	16	-0.170907	0.183042	0.84 (0.59-1.21)	0.350459
	M12768	Inverse variance weighted	16	-0.303633	0.134847	0.74 (0.57-0.96)	0.0243423
	M12768	Simple mode	16	-0.587039	0.349522	0.56 (0.28-1.10)	0.113748
	M12768	Weighted mode	16	-0.192018	0.194577	0.83 (0.56-1.21)	0.339369
X-03094	M12774	MR Egger	26	0.211641	0.453959	1.24 (0.51-3.01)	0.645268
	M12774	Weighted median	26	-0.0608691	0.225107	0.94 (0.61-1.46)	0.786852
	M12774	Inverse variance weighted	26	0.130037	0.182963	1.14 (0.80-1.63)	0.477252
	M12774	Simple mode	26	0.880275	0.498295	2.41 (0.91-6.40)	0.0895086
	M12774	Weighted mode	26	-0.227693	0.373676	0.80 (0.38-1.66)	0.547802
glycerol	M15122	MR Egger	15	-0.580029	0.310462	0.56 (0.30-1.03)	0.0844228
	M15122	Weighted median	15	-0.0777114	0.232355	0.93 (0.59-1.46)	0.738039
	M15122	Inverse variance weighted	15	0.0416379	0.162852	1.04 (0.76-1.43)	0.798199
	M15122	Simple mode	15	0.0291508	0.415765	1.03 (0.46-2.33)	0.945095
	M15122	Weighted mode	15	-0.156649	0.231043	0.86 (0.54-1.34)	0.508818
kynurenine	M15140	MR Egger	34	-0.0588473	0.389117	0.94 (0.44-2.02)	0.880741
	M15140	Weighted median	34	-0.17273	0.197182	0.84 (0.57-1.24)	0.381035
	M15140	Inverse variance weighted	34	-0.0739073	0.180987	0.93 (0.65-1.32)	0.683012
	M15140	Simple mode	34	-0.383778	0.32795	0.68 (0.36-1.30)	0.25029
	M15140	Weighted mode	34	-0.156072	0.229783	0.86 (0.55-1.34)	0.501737
mannitol	M15335	MR Egger	11	0.198181	0.128907	1.22 (0.95-1.57)	0.158576
	M15335	Weighted median	11	-0.0162861	0.0598232	0.98 (0.87-1.11)	0.785439
	M15335	Inverse variance weighted	11	0.0119755	0.0456339	1.01 (0.93-1.11)	0.792994
	M15335	Simple mode	11	-0.0836295	0.0921128	0.92 (0.77-1.10)	0.385286
	M15335	Weighted mode	11	-0.0642225	0.0835856	0.94 (0.80-1.10)	0.460043
glycerol 3-phosphate (G3P)	M15365	MR Egger	14	0.666049	0.454824	1.95 (0.80-4.75)	0.168783
	M15365	Weighted median	14	0.362699	0.248872	1.44 (0.88-2.34)	0.145014
	M15365	Inverse variance weighted	14	0.325366	0.18529	1.38 (0.96-1.99)	0.0790917
	M15365	Simple mode	14	0.236673	0.476672	1.27 (0.50-3.23)	0.627823
	M15365	Weighted mode	14	0.598957	0.3856	1.82 (0.85-3.88)	0.144347
acetylphosphate	M15488	MR Egger	18	0.21584	1.75813	1.24 (0.04-38.93)	0.90382
	M15488	Weighted median	18	-0.306068	0.373642	0.74 (0.35-1.53)	0.412702
	M15488	Inverse variance weighted	18	0.0678292	0.438933	1.07 (0.45-2.53)	0.87719
	M15488	Simple mode	18	-0.605043	0.632087	0.55 (0.16-1.88)	0.351875
	M15488	Weighted mode	18	-0.628829	0.624077	0.53 (0.16-1.81)	0.327767
carnitine	M15500	MR Egger	153	0.153895	0.799532	1.17 (0.24-5.59)	0.847624
	M15500	Weighted median	153	0.197291	0.217244	1.22 (0.80-1.86)	0.363797
	M15500	Inverse variance weighted	153	-0.0468138	0.157922	0.95 (0.70-1.30)	0.766897
	M15500	Simple mode	153	0.765364	0.692594	2.15 (0.55-8.35)	0.270876
	M15500	Weighted mode	153	0.792897	0.695078	2.21 (0.57-8.63)	0.255776
choline	M15506	MR Egger	21	0.272689	0.802269	1.31 (0.27-6.33)	0.737663
	M15506	Weighted median	21	0.0646873	0.381047	1.07 (0.51-2.25)	0.865197
	M15506	Inverse variance weighted	21	0.0154222	0.27497	1.02 (0.59-1.74)	0.955273
	M15506	Simple mode	21	-0.0776795	0.717907	0.93 (0.23-3.78)	0.914913
	M15506	Weighted mode	21	0.0202116	0.738846	1.02 (0.24-4.34)	0.978447
N-acetylornithine	M15630	MR Egger	13	-0.0436769	0.060659	0.96 (0.85-1.08)	0.486519
	M15630	Weighted median	13	-0.0402683	0.0451353	0.96 (0.88-1.05)	0.372303
	M15630	Inverse variance weighted	13	-0.027077	0.0471329	0.97 (0.89-1.07)	0.565641
	M15630	Simple mode	13	0.0975905	0.188229	1.10 (0.76-1.59)	0.61356
	M15630	Weighted mode	13	-0.033666	0.0424467	0.97 (0.89-1.05)	0.443099
N1-methyladenosine	M15650	MR Egger	7	-1.0853	1.86151	0.34 (0.01-12.98)	0.585184
	M15650	Weighted median	7	-0.269367	0.646272	0.76 (0.22-2.71)	0.676823
	M15650	Inverse variance weighted	7	0.0627001	0.500106	1.06 (0.40-2.84)	0.900228
	M15650	Simple mode	7	-0.540326	0.976113	0.58 (0.09-3.95)	0.599892
	M15650	Weighted mode	7	-0.369387	0.814239	0.69 (0.14-3.41)	0.66602
3-methyl-2-oxovalerate	M15676	MR Egger	28	-0.00763698	0.306463	0.99 (0.54-1.81)	0.980309
	M15676	Weighted median	28	0.181486	0.214606	1.20 (0.79-1.83)	0.397737
	M15676	Inverse variance weighted	28	0.205024	0.150325	1.23 (0.91-1.65)	0.172608
	M15676	Simple mode	28	0.22604	0.382024	1.25 (0.59-2.65)	0.55898
	M15676	Weighted mode	28	0.069473	0.32955	1.07 (0.56-2.04)	0.834617
3-methylhistidine	M15677	MR Egger	10	-0.129961	0.186956	0.88 (0.61-1.27)	0.506651
	M15677	Weighted median	10	-0.087864	0.0819483	0.92 (0.78-1.08)	0.283635
	M15677	Inverse variance weighted	10	-0.117718	0.0603614	0.89 (0.79-1.00)	0.0511501
	M15677	Simple mode	10	-0.21453	0.124237	0.81 (0.63-1.03)	0.118282
	M15677	Weighted mode	10	-0.0950454	0.113406	0.91 (0.73-1.14)	0.423674
3-phenylpropionate (hydrocinnamate)	M15749	MR Egger	13	-0.213698	0.154058	0.81 (0.60-1.09)	0.192866
	M15749	Weighted median	13	-0.106952	0.120222	0.90 (0.71-1.14)	0.373671
	M15749	Inverse variance weighted	13	-0.0522003	0.0879139	0.95 (0.80-1.13)	0.552669
	M15749	Simple mode	13	-0.0710045	0.197699	0.93 (0.63-1.37)	0.72572
	M15749	Weighted mode	13	-0.173673	0.150624	0.84 (0.63-1.13)	0.271352
hippurate	M15753	MR Egger	13	-0.0152688	0.210985	0.98 (0.65-1.49)	0.943607
	M15753	Weighted median	13	-0.0860578	0.110338	0.92 (0.74-1.14)	0.435424
	M15753	Inverse variance weighted	13	-0.0251836	0.0920599	0.98 (0.81-1.17)	0.784425
	M15753	Simple mode	13	-0.154166	0.184118	0.86 (0.60-1.23)	0.418775
	M15753	Weighted mode	13	-0.115554	0.131924	0.89 (0.69-1.15)	0.398272
benzoate	M15778	MR Egger	35	-0.120633	0.475896	0.89 (0.35-2.25)	0.801465
	M15778	Weighted median	35	-0.128951	0.235192	0.88 (0.55-1.39)	0.5835
	M15778	Inverse variance weighted	35	-0.25801	0.15754	0.77 (0.57-1.05)	0.101475
	M15778	Simple mode	35	-0.120419	0.448576	0.89 (0.37-2.14)	0.789977
	M15778	Weighted mode	35	-0.0615648	0.37145	0.94 (0.45-1.95)	0.869342
phenylacetate	M15958	MR Egger	8	-0.0620211	0.190007	0.94 (0.65-1.36)	0.755196
	M15958	Weighted median	8	-0.0660276	0.139396	0.94 (0.71-1.23)	0.635736
	M15958	Inverse variance weighted	8	-0.186328	0.126547	0.83 (0.65-1.06)	0.140915
	M15958	Simple mode	8	-0.178461	0.284106	0.84 (0.48-1.46)	0.549843
	M15958	Weighted mode	8	-0.040523	0.141719	0.96 (0.73-1.27)	0.783202
glycerophosphorylcholine (GPC)	M15990	MR Egger	18	-0.0878262	0.110006	0.92 (0.74-1.14)	0.436344
	M15990	Weighted median	18	-0.115045	0.090818	0.89 (0.75-1.06)	0.20524
	M15990	Inverse variance weighted	18	-0.100327	0.0767771	0.90 (0.78-1.05)	0.191306
	M15990	Simple mode	18	-0.255505	0.187569	0.77 (0.54-1.12)	0.190914
	M15990	Weighted mode	18	-0.118777	0.0880529	0.89 (0.75-1.06)	0.195054
aspartate	M15996	MR Egger	4	-0.830301	0.593869	0.44 (0.14-1.40)	0.296951
	M15996	Weighted median	4	-0.317884	0.236324	0.73 (0.46-1.16)	0.178587
	M15996	Inverse variance weighted	4	-0.189976	0.193949	0.83 (0.57-1.21)	0.327325
	M15996	Simple mode	4	-0.272551	0.358161	0.76 (0.38-1.54)	0.502021
	M15996	Weighted mode	4	-0.346339	0.232789	0.71 (0.45-1.12)	0.233538
X-04357	M16634	MR Egger	10	-0.557075	0.200807	0.57 (0.39-0.85)	0.0241404
	M16634	Weighted median	10	-0.313955	0.141376	0.73 (0.55-0.96)	0.0263707
	M16634	Inverse variance weighted	10	-0.194831	0.113337	0.82 (0.66-1.03)	0.0856062
	M16634	Simple mode	10	-0.374038	0.214075	0.69 (0.45-1.05)	0.114543
	M16634	Weighted mode	10	-0.347878	0.180893	0.71 (0.50-1.01)	0.0866237
X-04494	M16816	MR Egger	13	-0.229003	0.284125	0.80 (0.46-1.39)	0.437325
	M16816	Weighted median	13	-0.102818	0.212473	0.90 (0.59-1.37)	0.628448
	M16816	Inverse variance weighted	13	0.0485992	0.16124	1.05 (0.77-1.44)	0.763102
	M16816	Simple mode	13	0.369295	0.391738	1.45 (0.67-3.12)	0.364423
	M16816	Weighted mode	13	-0.103278	0.224936	0.90 (0.58-1.40)	0.654339
X-04495	M16818	MR Egger	11	0.289047	0.343914	1.34 (0.68-2.62)	0.422415
	M16818	Weighted median	11	0.290775	0.168333	1.34 (0.96-1.86)	0.0840987
	M16818	Inverse variance weighted	11	0.348346	0.140604	1.42 (1.08-1.87)	0.0132307
	M16818	Simple mode	11	0.270882	0.230415	1.31 (0.83-2.06)	0.266975
	M16818	Weighted mode	11	0.278287	0.203402	1.32 (0.89-1.97)	0.201214
X-04498	M16821	MR Egger	22	-0.118473	0.335675	0.89 (0.46-1.72)	0.727827
	M16821	Weighted median	22	-0.0981125	0.167358	0.91 (0.65-1.26)	0.557713
	M16821	Inverse variance weighted	22	-0.0115642	0.130777	0.99 (0.76-1.28)	0.929538
	M16821	Simple mode	22	-0.182522	0.281225	0.83 (0.48-1.45)	0.523356
	M16821	Weighted mode	22	-0.142755	0.200284	0.87 (0.59-1.28)	0.483839
X-04499	M16822	MR Egger	21	0.122505	0.662726	1.13 (0.31-4.14)	0.855305
	M16822	Weighted median	21	0.0808977	0.213248	1.08 (0.71-1.65)	0.704421
	M16822	Inverse variance weighted	21	0.0725942	0.158674	1.08 (0.79-1.47)	0.647309
	M16822	Simple mode	21	0.521339	0.428499	1.68 (0.73-3.90)	0.237896
	M16822	Weighted mode	21	0.503022	0.388665	1.65 (0.77-3.54)	0.210332
X-04500	M16823	MR Egger	11	-0.0319953	0.0651496	0.97 (0.85-1.10)	0.635105
	M16823	Weighted median	11	-0.036501	0.0440197	0.96 (0.88-1.05)	0.406993
	M16823	Inverse variance weighted	11	0.00575329	0.0335065	1.01 (0.94-1.07)	0.863668
	M16823	Simple mode	11	-0.0489736	0.0755882	0.95 (0.82-1.10)	0.531643
	M16823	Weighted mode	11	-0.0523255	0.056786	0.95 (0.85-1.06)	0.378509
ibuprofen	M17799	MR Egger	102	0.0159602	0.03895	1.02 (0.94-1.10)	0.682857
	M17799	Weighted median	102	0.0223937	0.0206836	1.02 (0.98-1.06)	0.278951
	M17799	Inverse variance weighted	102	0.0112167	0.0134802	1.01 (0.98-1.04)	0.405358
	M17799	Simple mode	102	0.040448	0.0542233	1.04 (0.94-1.16)	0.457428
	M17799	Weighted mode	102	0.0304724	0.0398276	1.03 (0.95-1.11)	0.445991
dihomo-linoleate (20:2n6)	M17805	MR Egger	5	-1.15508	0.754484	0.32 (0.07-1.38)	0.223282
	M17805	Weighted median	5	0.167009	0.289493	1.18 (0.67-2.08)	0.564006
	M17805	Inverse variance weighted	5	0.238193	0.246371	1.27 (0.78-2.06)	0.333641
	M17805	Simple mode	5	0.201451	0.424566	1.22 (0.53-2.81)	0.659896
	M17805	Weighted mode	5	0.0796478	0.422201	1.08 (0.47-2.48)	0.859553
X-18601	M17807	MR Egger	12	0.135855	0.184965	1.15 (0.80-1.65)	0.479519
	M17807	Weighted median	12	0.0263623	0.111663	1.03 (0.82-1.28)	0.813365
	M17807	Inverse variance weighted	12	0.0172879	0.0996871	1.02 (0.84-1.24)	0.86232
	M17807	Simple mode	12	0.0379766	0.174031	1.04 (0.74-1.46)	0.831255
	M17807	Weighted mode	12	0.0229983	0.123947	1.02 (0.80-1.30)	0.856175
2-hydroxystearate	M17945	MR Egger	33	1.00359	0.379799	2.73 (1.30-5.74)	0.0127878
	M17945	Weighted median	33	0.210229	0.224591	1.23 (0.79-1.92)	0.349246
	M17945	Inverse variance weighted	33	0.127202	0.166775	1.14 (0.82-1.57)	0.445634
	M17945	Simple mode	33	0.131826	0.524204	1.14 (0.41-3.19)	0.803053
	M17945	Weighted mode	33	0.338474	0.485742	1.40 (0.54-3.63)	0.490948
paraxanthine	M18254	MR Egger	10	0.169675	0.196128	1.18 (0.81-1.74)	0.412161
	M18254	Weighted median	10	-0.0545822	0.0839	0.95 (0.80-1.12)	0.515328
	M18254	Inverse variance weighted	10	-0.0510259	0.0618549	0.95 (0.84-1.07)	0.409412
	M18254	Simple mode	10	-0.0586502	0.135427	0.94 (0.72-1.23)	0.675154
	M18254	Weighted mode	10	-0.0637111	0.10923	0.94 (0.76-1.16)	0.574032
2-hydroxyhippurate (salicylurate)	M18281	MR Egger	12	0.00351148	0.0348768	1.00 (0.94-1.07)	0.921793
	M18281	Weighted median	12	-0.0343017	0.0262318	0.97 (0.92-1.02)	0.190995
	M18281	Inverse variance weighted	12	-0.0100544	0.0183146	0.99 (0.96-1.03)	0.583015
	M18281	Simple mode	12	-0.0351035	0.0461568	0.97 (0.88-1.06)	0.46293
	M18281	Weighted mode	12	-0.0391213	0.0331926	0.96 (0.90-1.03)	0.263417
X-05426	M18283	MR Egger	10	0.263407	0.294394	1.30 (0.73-2.32)	0.397045
	M18283	Weighted median	10	0.151597	0.110436	1.16 (0.94-1.44)	0.169841
	M18283	Inverse variance weighted	10	0.0694889	0.0870685	1.07 (0.90-1.27)	0.424816
	M18283	Simple mode	10	0.141415	0.158645	1.15 (0.84-1.57)	0.395923
	M18283	Weighted mode	10	0.15709	0.155513	1.17 (0.86-1.59)	0.338812
quinate	M18335	MR Egger	6	-0.263487	0.202255	0.77 (0.52-1.14)	0.2626
	M18335	Weighted median	6	-0.00396975	0.098756	1.00 (0.82-1.21)	0.967936
	M18335	Inverse variance weighted	6	-0.0181171	0.0732643	0.98 (0.85-1.13)	0.804688
	M18335	Simple mode	6	0.116493	0.152916	1.12 (0.83-1.52)	0.480544
	M18335	Weighted mode	6	0.0896871	0.143746	1.09 (0.83-1.45)	0.560034
indolelactate	M18349	MR Egger	18	0.405245	0.294413	1.50 (0.84-2.67)	0.187641
	M18349	Weighted median	18	-0.0227949	0.178193	0.98 (0.69-1.39)	0.89821
	M18349	Inverse variance weighted	18	-0.00797414	0.129238	0.99 (0.77-1.28)	0.950801
	M18349	Simple mode	18	-0.0680003	0.298289	0.93 (0.52-1.68)	0.822391
	M18349	Weighted mode	18	-0.0623969	0.257745	0.94 (0.57-1.56)	0.811608
glycylvaline	M18357	MR Egger	7	0.614644	0.433679	1.85 (0.79-4.33)	0.21559
	M18357	Weighted median	7	0.166342	0.114053	1.18 (0.94-1.48)	0.144711
	M18357	Inverse variance weighted	7	0.089693	0.101828	1.09 (0.90-1.34)	0.378412
	M18357	Simple mode	7	0.2143	0.152872	1.24 (0.92-1.67)	0.210523
	M18357	Weighted mode	7	0.220532	0.166042	1.25 (0.90-1.73)	0.232407
gamma-glutamylleucine	M18369	MR Egger	24	0.448721	0.366264	1.57 (0.76-3.21)	0.233482
	M18369	Weighted median	24	0.114772	0.237243	1.12 (0.70-1.79)	0.628546
	M18369	Inverse variance weighted	24	0.216422	0.168435	1.24 (0.89-1.73)	0.198826
	M18369	Simple mode	24	0.227373	0.474544	1.26 (0.50-3.18)	0.636364
	M18369	Weighted mode	24	0.261676	0.356667	1.30 (0.65-2.61)	0.470563
theobromine	M18392	MR Egger	6	0.736765	1.20291	2.09 (0.20-22.08)	0.573325
	M18392	Weighted median	6	0.0611924	0.152468	1.06 (0.79-1.43)	0.688165
	M18392	Inverse variance weighted	6	-0.0368795	0.149065	0.96 (0.72-1.29)	0.804595
	M18392	Simple mode	6	0.271542	0.284784	1.31 (0.75-2.29)	0.384125
	M18392	Weighted mode	6	0.267666	0.304525	1.31 (0.72-2.37)	0.419651
theophylline	M18394	MR Egger	8	-0.0970271	0.157702	0.91 (0.67-1.24)	0.560981
	M18394	Weighted median	8	-0.0474084	0.0991909	0.95 (0.79-1.16)	0.632685
	M18394	Inverse variance weighted	8	-0.0626551	0.0752697	0.94 (0.81-1.09)	0.405179
	M18394	Simple mode	8	-0.0412655	0.126741	0.96 (0.75-1.23)	0.754251
	M18394	Weighted mode	8	-0.0458702	0.118792	0.96 (0.76-1.21)	0.710862
eicosapentaenoate (EPA; 20:5n3)	M18467	MR Egger	10	0.420358	0.284089	1.52 (0.87-2.66)	0.177227
	M18467	Weighted median	10	0.188511	0.167358	1.21 (0.87-1.68)	0.259999
	M18467	Inverse variance weighted	10	0.0813479	0.126031	1.08 (0.85-1.39)	0.518629
	M18467	Simple mode	10	0.0441381	0.316829	1.05 (0.56-1.94)	0.892271
	M18467	Weighted mode	10	0.245228	0.226973	1.28 (0.82-1.99)	0.308053
estrone 3-sulfate	M18474	MR Egger	12	0.0476478	0.0412157	1.05 (0.97-1.14)	0.274529
	M18474	Weighted median	12	-0.00873029	0.0380585	0.99 (0.92-1.07)	0.818565
	M18474	Inverse variance weighted	12	0.0207232	0.026796	1.02 (0.97-1.08)	0.439303
	M18474	Simple mode	12	0.0312143	0.0585772	1.03 (0.92-1.16)	0.604719
	M18474	Weighted mode	12	0.00935682	0.045684	1.01 (0.92-1.10)	0.841456
glycocholate	M18476	MR Egger	8	0.0485068	0.0782154	1.05 (0.90-1.22)	0.55795
	M18476	Weighted median	8	0.00709167	0.0747514	1.01 (0.87-1.17)	0.924418
	M18476	Inverse variance weighted	8	0.0115463	0.05549	1.01 (0.91-1.13)	0.835167
	M18476	Simple mode	8	0.00404172	0.112236	1.00 (0.81-1.25)	0.972279
	M18476	Weighted mode	8	0.00404172	0.0730861	1.00 (0.87-1.16)	0.957444
glycodeoxycholate	M18477	MR Egger	7	0.0286796	0.17964	1.03 (0.72-1.46)	0.879405
	M18477	Weighted median	7	-0.113918	0.0590617	0.89 (0.79-1.00)	0.0537554
	M18477	Inverse variance weighted	7	-0.10955	0.0451639	0.90 (0.82-0.98)	0.0152831
	M18477	Simple mode	7	-0.143539	0.0839516	0.87 (0.73-1.02)	0.138161
	M18477	Weighted mode	7	-0.121157	0.0889576	0.89 (0.74-1.05)	0.222122
taurochenodeoxycholate	M18494	MR Egger	13	-0.01766	0.122691	0.98 (0.77-1.25)	0.888152
	M18494	Weighted median	13	0.0245804	0.0737041	1.02 (0.89-1.18)	0.738756
	M18494	Inverse variance weighted	13	0.0430874	0.0694684	1.04 (0.91-1.20)	0.535097
	M18494	Simple mode	13	0.109886	0.111213	1.12 (0.90-1.39)	0.342627
	M18494	Weighted mode	13	0.0265255	0.0769846	1.03 (0.88-1.19)	0.736391
taurocholate	M18497	MR Egger	15	-0.0316062	0.0558414	0.97 (0.87-1.08)	0.581034
	M18497	Weighted median	15	-0.00468119	0.0473292	1.00 (0.91-1.09)	0.921212
	M18497	Inverse variance weighted	15	-0.022166	0.0342485	0.98 (0.91-1.05)	0.517496
	M18497	Simple mode	15	0.0617532	0.0726473	1.06 (0.92-1.23)	0.409604
	M18497	Weighted mode	15	0.0028305	0.054413	1.00 (0.90-1.12)	0.959249
X-05907	M18929	MR Egger	11	0.0949335	0.453412	1.10 (0.45-2.67)	0.838818
	M18929	Weighted median	11	0.105011	0.250379	1.11 (0.68-1.81)	0.674918
	M18929	Inverse variance weighted	11	0.144106	0.187803	1.16 (0.80-1.67)	0.442889
	M18929	Simple mode	11	-0.0621085	0.372911	0.94 (0.45-1.95)	0.871043
	M18929	Weighted mode	11	0.113141	0.285474	1.12 (0.64-1.96)	0.700189
docosahexaenoate (DHA; 22:6n3)	M19323	MR Egger	3	0.79884	1.0202	2.22 (0.30-16.42)	0.577092
	M19323	Weighted median	3	0.419944	0.349856	1.52 (0.77-3.02)	0.230011
	M19323	Inverse variance weighted	3	0.384745	0.3259	1.47 (0.78-2.78)	0.237777
	M19323	Simple mode	3	0.55452	0.414913	1.74 (0.77-3.93)	0.313152
	M19323	Weighted mode	3	0.463227	0.378769	1.59 (0.76-3.34)	0.345885
1-stearoylglycerophosphoinositol	M19324	MR Egger	4	-0.0549572	0.297672	0.95 (0.53-1.70)	0.87055
	M19324	Weighted median	4	-0.302247	0.179507	0.74 (0.52-1.05)	0.0922283
	M19324	Inverse variance weighted	4	-0.189048	0.143812	0.83 (0.62-1.10)	0.18866
	M19324	Simple mode	4	-0.391927	0.293814	0.68 (0.38-1.20)	0.274452
	M19324	Weighted mode	4	-0.399422	0.293908	0.67 (0.38-1.19)	0.267291
X-06226	M19362	MR Egger	23	-0.0817962	0.35534	0.92 (0.46-1.85)	0.820171
	M19362	Weighted median	23	0.307028	0.243802	1.36 (0.84-2.19)	0.20791
	M19362	Inverse variance weighted	23	0.293798	0.171923	1.34 (0.96-1.88)	0.0874708
	M19362	Simple mode	23	0.485606	0.431751	1.63 (0.70-3.79)	0.272823
	M19362	Weighted mode	23	0.393435	0.390523	1.48 (0.69-3.19)	0.324668
X-06246	M19364	MR Egger	16	0.29298	0.410214	1.34 (0.60-3.00)	0.486834
	M19364	Weighted median	16	0.102748	0.205192	1.11 (0.74-1.66)	0.616554
	M19364	Inverse variance weighted	16	0.00479729	0.165149	1.00 (0.73-1.39)	0.976826
	M19364	Simple mode	16	0.0667235	0.342625	1.07 (0.55-2.09)	0.848208
	M19364	Weighted mode	16	0.0829175	0.309235	1.09 (0.59-1.99)	0.792246
X-06267	M19368	MR Egger	12	0.217755	0.426106	1.24 (0.54-2.87)	0.620419
	M19368	Weighted median	12	0.0938012	0.226397	1.10 (0.70-1.71)	0.678639
	M19368	Inverse variance weighted	12	0.0533595	0.170432	1.05 (0.76-1.47)	0.754218
	M19368	Simple mode	12	-0.145799	0.391282	0.86 (0.40-1.86)	0.716511
	M19368	Weighted mode	12	0.293458	0.336243	1.34 (0.69-2.59)	0.401446
X-06307	M19396	MR Egger	9	-0.554452	0.285612	0.57 (0.33-1.01)	0.0933592
	M19396	Weighted median	9	-0.277879	0.159504	0.76 (0.55-1.04)	0.0814825
	M19396	Inverse variance weighted	9	-0.217876	0.123122	0.80 (0.63-1.02)	0.0767937
	M19396	Simple mode	9	-0.238648	0.260657	0.79 (0.47-1.31)	0.386662
	M19396	Weighted mode	9	-0.364145	0.176918	0.69 (0.49-0.98)	0.0735582
X-06350	M19414	MR Egger	12	-0.224536	0.285451	0.80 (0.46-1.40)	0.449755
	M19414	Weighted median	12	-0.120903	0.202576	0.89 (0.60-1.32)	0.550621
	M19414	Inverse variance weighted	12	-0.197188	0.141303	0.82 (0.62-1.08)	0.162866
	M19414	Simple mode	12	0.0328577	0.322801	1.03 (0.55-1.95)	0.920756
	M19414	Weighted mode	12	0.00964834	0.295811	1.01 (0.57-1.80)	0.974565
X-06351	M19415	MR Egger	6	-0.026579	0.301199	0.97 (0.54-1.76)	0.933924
	M19415	Weighted median	6	0.144906	0.212777	1.16 (0.76-1.75)	0.495856
	M19415	Inverse variance weighted	6	0.308794	0.162997	1.36 (0.99-1.87)	0.0581608
	M19415	Simple mode	6	0.22875	0.294777	1.26 (0.71-2.24)	0.472834
	M19415	Weighted mode	6	0.150882	0.223454	1.16 (0.75-1.80)	0.529491
myo-inositol	M19934	MR Egger	37	-0.0717958	0.244421	0.93 (0.58-1.50)	0.770693
	M19934	Weighted median	37	-0.0233469	0.189417	0.98 (0.67-1.42)	0.901904
	M19934	Inverse variance weighted	37	0.0556821	0.125728	1.06 (0.83-1.35)	0.657855
	M19934	Simple mode	37	0.787248	0.396475	2.20 (1.01-4.78)	0.0547326
	M19934	Weighted mode	37	-0.0974534	0.253268	0.91 (0.55-1.49)	0.702662
glucose	M20489	MR Egger	37	-0.41323	0.310155	0.66 (0.36-1.21)	0.19136
	M20489	Weighted median	37	-0.133063	0.230873	0.88 (0.56-1.38)	0.56438
	M20489	Inverse variance weighted	37	-0.136283	0.154711	0.87 (0.64-1.18)	0.378378
	M20489	Simple mode	37	0.00861644	0.441155	1.01 (0.42-2.39)	0.984525
	M20489	Weighted mode	37	-0.156014	0.299477	0.86 (0.48-1.54)	0.605589
1,5-anhydroglucitol (1,5-AG)	M20675	MR Egger	26	-0.0646091	0.29428	0.94 (0.53-1.67)	0.828078
	M20675	Weighted median	26	0.15006	0.163527	1.16 (0.84-1.60)	0.358805
	M20675	Inverse variance weighted	26	0.0984489	0.112872	1.10 (0.88-1.38)	0.38309
	M20675	Simple mode	26	0.103077	0.289812	1.11 (0.63-1.96)	0.725072
	M20675	Weighted mode	26	0.124627	0.247561	1.13 (0.70-1.84)	0.619075
erythritol	M20699	MR Egger	21	0.0367827	0.13918	1.04 (0.79-1.36)	0.794408
	M20699	Weighted median	21	-0.048703	0.121507	0.95 (0.75-1.21)	0.68855
	M20699	Inverse variance weighted	21	-0.0611594	0.0846865	0.94 (0.80-1.11)	0.47018
	M20699	Simple mode	21	-0.0168163	0.188707	0.98 (0.68-1.42)	0.929878
	M20699	Weighted mode	21	-0.0370039	0.116006	0.96 (0.77-1.21)	0.753047
2-hydroxybutyrate (AHB)	M21044	MR Egger	15	-0.1181	0.330379	0.89 (0.47-1.70)	0.726478
	M21044	Weighted median	15	-0.0750133	0.182291	0.93 (0.65-1.33)	0.680704
	M21044	Inverse variance weighted	15	-0.0118105	0.138361	0.99 (0.75-1.30)	0.931975
	M21044	Simple mode	15	-0.0298831	0.265251	0.97 (0.58-1.63)	0.9119
	M21044	Weighted mode	15	-0.0898481	0.184775	0.91 (0.64-1.31)	0.634309
3-methyl-2-oxobutyrate	M21047	MR Egger	15	0.789184	0.703725	2.20 (0.55-8.75)	0.28239
	M21047	Weighted median	15	-0.258274	0.269849	0.77 (0.46-1.31)	0.338513
	M21047	Inverse variance weighted	15	-0.011955	0.20783	0.99 (0.66-1.48)	0.954129
	M21047	Simple mode	15	-0.469237	0.490236	0.63 (0.24-1.63)	0.354722
	M21047	Weighted mode	15	-0.461886	0.497288	0.63 (0.24-1.67)	0.368725
1,6-anhydroglucose	M21049	MR Egger	14	-0.0628358	0.101354	0.94 (0.77-1.15)	0.546875
	M21049	Weighted median	14	-0.0611368	0.0660811	0.94 (0.83-1.07)	0.354873
	M21049	Inverse variance weighted	14	-0.0298526	0.0492952	0.97 (0.88-1.07)	0.544788
	M21049	Simple mode	14	-0.0681347	0.0959618	0.93 (0.77-1.13)	0.490233
	M21049	Weighted mode	14	-0.0704659	0.0756993	0.93 (0.80-1.08)	0.368888
1-palmitoylglycerol (1-monopalmitin)	M21127	MR Egger	11	0.107962	0.750389	1.11 (0.26-4.85)	0.888769
	M21127	Weighted median	11	0.153191	0.257839	1.17 (0.70-1.93)	0.552422
	M21127	Inverse variance weighted	11	0.204473	0.203248	1.23 (0.82-1.83)	0.314403
	M21127	Simple mode	11	0.193973	0.450501	1.21 (0.50-2.94)	0.675912
	M21127	Weighted mode	11	0.0530616	0.421756	1.05 (0.46-2.41)	0.902375
saccharin	M21151	MR Egger	10	0.0084009	0.0742614	1.01 (0.87-1.17)	0.912718
	M21151	Weighted median	10	-0.0157749	0.0512943	0.98 (0.89-1.09)	0.758435
	M21151	Inverse variance weighted	10	-0.00856913	0.0395534	0.99 (0.92-1.07)	0.828483
	M21151	Simple mode	10	-0.0751155	0.0867077	0.93 (0.78-1.10)	0.408822
	M21151	Weighted mode	10	-0.025804	0.0558076	0.97 (0.87-1.09)	0.654787
1-oleoylglycerol (1-monoolein)	M21184	MR Egger	15	0.00325274	0.551709	1.00 (0.34-2.96)	0.995385
	M21184	Weighted median	15	0.00142691	0.121395	1.00 (0.79-1.27)	0.990622
	M21184	Inverse variance weighted	15	-0.0174655	0.125757	0.98 (0.77-1.26)	0.889543
	M21184	Simple mode	15	0.0181911	0.186397	1.02 (0.71-1.47)	0.923639
	M21184	Weighted mode	15	0.0122109	0.172443	1.01 (0.72-1.42)	0.94455
1-stearoylglycerol (1-monostearin)	M21188	MR Egger	22	0.357157	0.420719	1.43 (0.63-3.26)	0.405973
	M21188	Weighted median	22	0.269146	0.189577	1.31 (0.90-1.90)	0.155689
	M21188	Inverse variance weighted	22	0.194102	0.132322	1.21 (0.94-1.57)	0.142406
	M21188	Simple mode	22	0.382111	0.343987	1.47 (0.75-2.88)	0.279199
	M21188	Weighted mode	22	0.302465	0.30165	1.35 (0.75-2.44)	0.327419
X-08402	M21630	MR Egger	21	-0.172248	0.228656	0.84 (0.54-1.32)	0.460498
	M21630	Weighted median	21	0.135287	0.152723	1.14 (0.85-1.54)	0.375707
	M21630	Inverse variance weighted	21	-0.126808	0.135492	0.88 (0.68-1.15)	0.349321
	M21630	Simple mode	21	-0.550881	0.439022	0.58 (0.24-1.36)	0.22402
	M21630	Weighted mode	21	0.158012	0.169683	1.17 (0.84-1.63)	0.362848
2-hydroxyisobutyrate	M22030	MR Egger	18	-0.461328	0.458336	0.63 (0.26-1.55)	0.329142
	M22030	Weighted median	18	-0.364141	0.199957	0.69 (0.47-1.03)	0.0685921
	M22030	Inverse variance weighted	18	-0.235053	0.158917	0.79 (0.58-1.08)	0.139114
	M22030	Simple mode	18	-0.39334	0.333097	0.67 (0.35-1.30)	0.253918
	M22030	Weighted mode	18	-0.39334	0.261541	0.67 (0.40-1.13)	0.150949
X-08766	M22032	MR Egger	14	0.155513	0.275134	1.17 (0.68-2.00)	0.582334
	M22032	Weighted median	14	0.00124799	0.157804	1.00 (0.73-1.36)	0.99369
	M22032	Inverse variance weighted	14	-0.0507739	0.121113	0.95 (0.75-1.21)	0.67505
	M22032	Simple mode	14	-0.111191	0.266635	0.89 (0.53-1.51)	0.683471
	M22032	Weighted mode	14	0.00939676	0.173411	1.01 (0.72-1.42)	0.957609
4-methyl-2-oxopentanoate	M22116	MR Egger	10	-0.0952702	0.802447	0.91 (0.19-4.38)	0.908421
	M22116	Weighted median	10	-0.093391	0.271053	0.91 (0.54-1.55)	0.730433
	M22116	Inverse variance weighted	10	-0.0950648	0.244002	0.91 (0.56-1.47)	0.696827
	M22116	Simple mode	10	0.0005287	0.388423	1.00 (0.47-2.14)	0.998944
	M22116	Weighted mode	10	-0.0427485	0.360908	0.96 (0.47-1.94)	0.908315
phenyllactate (PLA)	M22130	MR Egger	18	0.347646	0.409571	1.42 (0.63-3.16)	0.40851
	M22130	Weighted median	18	0.278723	0.188586	1.32 (0.91-1.91)	0.139418
	M22130	Inverse variance weighted	18	0.147072	0.152833	1.16 (0.86-1.56)	0.335896
	M22130	Simple mode	18	0.336066	0.34771	1.40 (0.71-2.77)	0.347338
	M22130	Weighted mode	18	0.304247	0.254114	1.36 (0.82-2.23)	0.247624
homocitrulline	M22138	MR Egger	6	-0.190494	0.515375	0.83 (0.30-2.27)	0.730401
	M22138	Weighted median	6	0.374796	0.224451	1.45 (0.94-2.26)	0.0949512
	M22138	Inverse variance weighted	6	0.176259	0.204318	1.19 (0.80-1.78)	0.38832
	M22138	Simple mode	6	0.549761	0.354257	1.73 (0.87-3.47)	0.181395
	M22138	Weighted mode	6	0.529636	0.424866	1.70 (0.74-3.91)	0.267761
aspartylphenylalanine	M22175	MR Egger	5	0.00884826	0.824059	1.01 (0.20-5.07)	0.992107
	M22175	Weighted median	5	0.0881469	0.176386	1.09 (0.77-1.54)	0.61726
	M22175	Inverse variance weighted	5	-0.254098	0.36038	0.78 (0.38-1.57)	0.480757
	M22175	Simple mode	5	0.115528	0.171561	1.12 (0.80-1.57)	0.537601
	M22175	Weighted mode	5	0.12044	0.171803	1.13 (0.81-1.58)	0.521919
levulinate (4-oxovalerate)	M22177	MR Egger	49	-0.409906	0.254505	0.66 (0.40-1.09)	0.113963
	M22177	Weighted median	49	-0.146512	0.193202	0.86 (0.59-1.26)	0.448252
	M22177	Inverse variance weighted	49	-0.125226	0.114648	0.88 (0.70-1.10)	0.274719
	M22177	Simple mode	49	0.206311	0.36466	1.23 (0.60-2.51)	0.574191
	M22177	Weighted mode	49	-0.119327	0.245682	0.89 (0.55-1.44)	0.629391
palmitoylcarnitine	M22189	MR Egger	9	0.22177	0.231796	1.25 (0.79-1.97)	0.370563
	M22189	Weighted median	9	0.13686	0.159325	1.15 (0.84-1.57)	0.390339
	M22189	Inverse variance weighted	9	0.116162	0.129187	1.12 (0.87-1.45)	0.36856
	M22189	Simple mode	9	0.11218	0.248356	1.12 (0.69-1.82)	0.663486
	M22189	Weighted mode	9	0.0828351	0.219483	1.09 (0.71-1.67)	0.715685
X-08988	M22481	MR Egger	32	0.0491127	0.202691	1.05 (0.71-1.56)	0.810194
	M22481	Weighted median	32	-0.0860435	0.173153	0.92 (0.65-1.29)	0.619245
	M22481	Inverse variance weighted	32	-0.0501454	0.129779	0.95 (0.74-1.23)	0.699208
	M22481	Simple mode	32	0.0810591	0.366121	1.08 (0.53-2.22)	0.826233
	M22481	Weighted mode	32	-0.0576952	0.147564	0.94 (0.71-1.26)	0.698484
X-09026	M22548	MR Egger	14	-0.279108	0.730288	0.76 (0.18-3.17)	0.709004
	M22548	Weighted median	14	0.04094	0.246849	1.04 (0.64-1.69)	0.868275
	M22548	Inverse variance weighted	14	0.135759	0.181342	1.15 (0.80-1.63)	0.45408
	M22548	Simple mode	14	-0.284638	0.461162	0.75 (0.30-1.86)	0.547749
	M22548	Weighted mode	14	-0.0845333	0.319598	0.92 (0.49-1.72)	0.795542
X-09108	M22649	MR Egger	12	-0.00477296	0.690446	1.00 (0.26-3.85)	0.99462
	M22649	Weighted median	12	0.300303	0.311999	1.35 (0.73-2.49)	0.335792
	M22649	Inverse variance weighted	12	0.250029	0.276628	1.28 (0.75-2.21)	0.366076
	M22649	Simple mode	12	0.506031	0.572604	1.66 (0.54-5.10)	0.395743
	M22649	Weighted mode	12	0.345291	0.439209	1.41 (0.60-3.34)	0.448375
cholate	M22842	MR Egger	9	0.184277	0.151882	1.20 (0.89-1.62)	0.264368
	M22842	Weighted median	9	-0.0438208	0.0702983	0.96 (0.83-1.10)	0.533051
	M22842	Inverse variance weighted	9	-0.0117533	0.0707996	0.99 (0.86-1.14)	0.868151
	M22842	Simple mode	9	-0.162854	0.146076	0.85 (0.64-1.13)	0.29728
	M22842	Weighted mode	9	-0.183667	0.148158	0.83 (0.62-1.11)	0.250229
X-09706	M24074	MR Egger	20	-0.339023	0.320701	0.71 (0.38-1.34)	0.304434
	M24074	Weighted median	20	-0.157939	0.184914	0.85 (0.59-1.23)	0.393038
	M24074	Inverse variance weighted	20	-0.190478	0.12912	0.83 (0.64-1.06)	0.140159
	M24074	Simple mode	20	-0.517996	0.322221	0.60 (0.32-1.12)	0.124418
	M24074	Weighted mode	20	-0.102328	0.279561	0.90 (0.52-1.56)	0.718386
X-10395	M25459	MR Egger	26	0.00235664	0.11975	1.00 (0.79-1.27)	0.984462
	M25459	Weighted median	26	0.111842	0.13781	1.12 (0.85-1.47)	0.417042
	M25459	Inverse variance weighted	26	0.00575644	0.0901838	1.01 (0.84-1.20)	0.949105
	M25459	Simple mode	26	-0.0439322	0.300818	0.96 (0.53-1.73)	0.885059
	M25459	Weighted mode	26	0.0582936	0.103137	1.06 (0.87-1.30)	0.57697
X-10429	M25599	MR Egger	21	-0.268113	0.183785	0.76 (0.53-1.10)	0.160944
	M25599	Weighted median	21	-0.214427	0.149923	0.81 (0.60-1.08)	0.152646
	M25599	Inverse variance weighted	21	-0.0309165	0.110267	0.97 (0.78-1.20)	0.779187
	M25599	Simple mode	21	0.0122736	0.285167	1.01 (0.58-1.77)	0.966097
	M25599	Weighted mode	21	-0.220398	0.1605	0.80 (0.59-1.10)	0.184893
X-10500	M27256	MR Egger	31	-0.52777	1.1018	0.59 (0.07-5.11)	0.635525
	M27256	Weighted median	31	-0.297528	0.276643	0.74 (0.43-1.28)	0.282154
	M27256	Inverse variance weighted	31	-0.256521	0.290378	0.77 (0.44-1.37)	0.377018
	M27256	Simple mode	31	-0.343803	0.476156	0.71 (0.28-1.80)	0.475862
	M27256	Weighted mode	31	-0.222079	0.394207	0.80 (0.37-1.73)	0.577379
X-10506	M27273	MR Egger	11	0.720734	0.5676	2.06 (0.68-6.25)	0.236006
	M27273	Weighted median	11	-0.198334	0.316298	0.82 (0.44-1.52)	0.530629
	M27273	Inverse variance weighted	11	-0.29619	0.216232	0.74 (0.49-1.14)	0.170757
	M27273	Simple mode	11	-0.717711	0.549657	0.49 (0.17-1.43)	0.220878
	M27273	Weighted mode	11	-0.00712109	0.409795	0.99 (0.44-2.22)	0.986478
X-10510	M27278	MR Egger	20	0.534813	0.385	1.71 (0.80-3.63)	0.181743
	M27278	Weighted median	20	0.288008	0.182466	1.33 (0.93-1.91)	0.11447
	M27278	Inverse variance weighted	20	0.214666	0.154632	1.24 (0.92-1.68)	0.165065
	M27278	Simple mode	20	0.201005	0.304011	1.22 (0.67-2.22)	0.516438
	M27278	Weighted mode	20	0.313421	0.210682	1.37 (0.91-2.07)	0.153252
1-linoleoylglycerol (1-monolinolein)	M27447	MR Egger	15	0.254865	0.212682	1.29 (0.85-1.96)	0.252176
	M27447	Weighted median	15	0.0232971	0.0910272	1.02 (0.86-1.22)	0.798
	M27447	Inverse variance weighted	15	0.0602503	0.0787632	1.06 (0.91-1.24)	0.444298
	M27447	Simple mode	15	-0.00969174	0.200145	0.99 (0.67-1.47)	0.962063
	M27447	Weighted mode	15	0.00160803	0.199944	1.00 (0.68-1.48)	0.993697
indoleacetate	M27513	MR Egger	19	-0.0485797	0.234268	0.95 (0.60-1.51)	0.838186
	M27513	Weighted median	19	0.0304746	0.15867	1.03 (0.76-1.41)	0.847693
	M27513	Inverse variance weighted	19	-0.000847706	0.129669	1.00 (0.77-1.29)	0.994784
	M27513	Simple mode	19	0.067266	0.287902	1.07 (0.61-1.88)	0.817899
	M27513	Weighted mode	19	0.0340917	0.2568	1.03 (0.63-1.71)	0.895859
hyodeoxycholate	M27531	MR Egger	15	0.0566859	0.0959363	1.06 (0.88-1.28)	0.564739
	M27531	Weighted median	15	0.0358364	0.0669829	1.04 (0.91-1.18)	0.592644
	M27531	Inverse variance weighted	15	0.0268242	0.0472332	1.03 (0.94-1.13)	0.570096
	M27531	Simple mode	15	0.0690319	0.10207	1.07 (0.88-1.31)	0.509858
	M27531	Weighted mode	15	0.0427178	0.0780352	1.04 (0.90-1.22)	0.592713
3-indoxyl sulfate	M27672	MR Egger	4	0.200024	2.52269	1.22 (0.01-171.49)	0.944021
	M27672	Weighted median	4	0.101686	0.207015	1.11 (0.74-1.66)	0.623286
	M27672	Inverse variance weighted	4	-0.0285877	0.261336	0.97 (0.58-1.62)	0.912893
	M27672	Simple mode	4	0.326618	0.328137	1.39 (0.73-2.64)	0.392921
	M27672	Weighted mode	4	0.155418	0.272134	1.17 (0.69-1.99)	0.607906
N-acetylglycine	M27710	MR Egger	13	0.201472	0.184183	1.22 (0.85-1.76)	0.297388
	M27710	Weighted median	13	0.0743546	0.103513	1.08 (0.88-1.32)	0.472564
	M27710	Inverse variance weighted	13	0.106558	0.0772455	1.11 (0.96-1.29)	0.167747
	M27710	Simple mode	13	0.0433978	0.170724	1.04 (0.75-1.46)	0.803646
	M27710	Weighted mode	13	0.0723229	0.132158	1.08 (0.83-1.39)	0.594242
bilirubin (Z,Z)	M27716	MR Egger	7	0.0719759	0.263721	1.07 (0.64-1.80)	0.795825
	M27716	Weighted median	7	-0.0679621	0.102522	0.93 (0.76-1.14)	0.507393
	M27716	Inverse variance weighted	7	-0.0299941	0.0816318	0.97 (0.83-1.14)	0.713297
	M27716	Simple mode	7	-0.0695911	0.1436	0.93 (0.70-1.24)	0.64513
	M27716	Weighted mode	7	-0.0567688	0.126385	0.94 (0.74-1.21)	0.669075
creatine	M27718	MR Egger	7	-0.200825	0.347066	0.82 (0.41-1.62)	0.58792
	M27718	Weighted median	7	-0.0895508	0.186313	0.91 (0.63-1.32)	0.630767
	M27718	Inverse variance weighted	7	-0.0554608	0.151155	0.95 (0.70-1.27)	0.713684
	M27718	Simple mode	7	-0.206971	0.320155	0.81 (0.43-1.52)	0.541896
	M27718	Weighted mode	7	-0.171641	0.313526	0.84 (0.46-1.56)	0.603818
erythrose	M27722	MR Egger	8	0.200573	0.304087	1.22 (0.67-2.22)	0.534
	M27722	Weighted median	8	0.160718	0.17449	1.17 (0.83-1.65)	0.357013
	M27722	Inverse variance weighted	8	0.178511	0.13442	1.20 (0.92-1.56)	0.184175
	M27722	Simple mode	8	0.208662	0.255525	1.23 (0.75-2.03)	0.441059
	M27722	Weighted mode	8	0.135108	0.215684	1.14 (0.75-1.75)	0.550914
glycerol 2-phosphate	M27728	MR Egger	30	0.200886	0.230293	1.22 (0.78-1.92)	0.39046
	M27728	Weighted median	30	-0.0294244	0.154384	0.97 (0.72-1.31)	0.848845
	M27728	Inverse variance weighted	30	0.098091	0.1176	1.10 (0.88-1.39)	0.40422
	M27728	Simple mode	30	0.0483568	0.287394	1.05 (0.60-1.84)	0.867547
	M27728	Weighted mode	30	-0.027431	0.205301	0.97 (0.65-1.45)	0.894631
threonate	M27738	MR Egger	17	0.0190638	0.218737	1.02 (0.66-1.56)	0.931702
	M27738	Weighted median	17	0.0863978	0.138049	1.09 (0.83-1.43)	0.531415
	M27738	Inverse variance weighted	17	0.0533866	0.111766	1.05 (0.85-1.31)	0.632888
	M27738	Simple mode	17	0.142841	0.228489	1.15 (0.74-1.81)	0.540684
	M27738	Weighted mode	17	0.0492215	0.216947	1.05 (0.69-1.61)	0.823388
X-10810	M30805	MR Egger	16	0.245089	0.225662	1.28 (0.82-1.99)	0.295787
	M30805	Weighted median	16	0.168596	0.127149	1.18 (0.92-1.52)	0.184848
	M30805	Inverse variance weighted	16	0.143082	0.15342	1.15 (0.85-1.56)	0.35102
	M30805	Simple mode	16	-0.0430462	0.358775	0.96 (0.47-1.94)	0.90609
	M30805	Weighted mode	16	0.155175	0.10929	1.17 (0.94-1.45)	0.176104
cysteine	M31453	MR Egger	17	-0.264844	0.197905	0.77 (0.52-1.13)	0.200753
	M31453	Weighted median	17	-0.15446	0.169338	0.86 (0.61-1.19)	0.361694
	M31453	Inverse variance weighted	17	-0.228776	0.117863	0.80 (0.63-1.00)	0.0522556
	M31453	Simple mode	17	-0.158614	0.244068	0.85 (0.53-1.38)	0.524993
	M31453	Weighted mode	17	-0.158614	0.174541	0.85 (0.61-1.20)	0.376969
pyroglutamylglycine	M31522	MR Egger	4	0.37625	0.264057	1.46 (0.87-2.44)	0.290242
	M31522	Weighted median	4	0.127043	0.109326	1.14 (0.92-1.41)	0.24521
	M31522	Inverse variance weighted	4	0.103927	0.091544	1.11 (0.93-1.33)	0.256265
	M31522	Simple mode	4	0.149596	0.149925	1.16 (0.87-1.56)	0.391912
	M31522	Weighted mode	4	0.145559	0.14651	1.16 (0.87-1.54)	0.393693
N-(2-furoyl)glycine	M31536	MR Egger	17	-0.00173541	0.0264359	1.00 (0.95-1.05)	0.948527
	M31536	Weighted median	17	-0.00529048	0.0231689	0.99 (0.95-1.04)	0.819379
	M31536	Inverse variance weighted	17	0.00442741	0.0174269	1.00 (0.97-1.04)	0.799452
	M31536	Simple mode	17	0.0299869	0.0518509	1.03 (0.93-1.14)	0.571093
	M31536	Weighted mode	17	-0.00393979	0.0196644	1.00 (0.96-1.04)	0.84373
DSGEGDFXAEGGGVR*	M31548	MR Egger	12	-0.167302	0.289026	0.85 (0.48-1.49)	0.575497
	M31548	Weighted median	12	-0.0239703	0.1021	0.98 (0.80-1.19)	0.814385
	M31548	Inverse variance weighted	12	-0.00976853	0.0741313	0.99 (0.86-1.15)	0.895163
	M31548	Simple mode	12	-0.0874304	0.175852	0.92 (0.65-1.29)	0.628848
	M31548	Weighted mode	12	-0.0708117	0.17039	0.93 (0.67-1.30)	0.685704
pyridoxate	M31555	MR Egger	10	0.308661	0.177913	1.36 (0.96-1.93)	0.120979
	M31555	Weighted median	10	0.155039	0.139559	1.17 (0.89-1.54)	0.266603
	M31555	Inverse variance weighted	10	0.088158	0.100985	1.09 (0.90-1.33)	0.382672
	M31555	Simple mode	10	0.160867	0.203381	1.17 (0.79-1.75)	0.449306
	M31555	Weighted mode	10	0.170206	0.143106	1.19 (0.90-1.57)	0.264727
androsterone sulfate	M31591	MR Egger	10	0.176075	0.198906	1.19 (0.81-1.76)	0.401863
	M31591	Weighted median	10	-0.0189247	0.0953868	0.98 (0.81-1.18)	0.842733
	M31591	Inverse variance weighted	10	-0.0796141	0.0688954	0.92 (0.81-1.06)	0.247853
	M31591	Simple mode	10	-0.0441069	0.132835	0.96 (0.74-1.24)	0.747458
	M31591	Weighted mode	10	-0.0114358	0.12633	0.99 (0.77-1.27)	0.929854
3-carboxy-4-methyl-5-propyl-2-furanpropanoate (CMPF)	M31787	MR Egger	12	-0.10231	0.119838	0.90 (0.71-1.14)	0.413234
	M31787	Weighted median	12	-0.0192887	0.0634171	0.98 (0.87-1.11)	0.761009
	M31787	Inverse variance weighted	12	-0.0225766	0.0469137	0.98 (0.89-1.07)	0.630349
	M31787	Simple mode	12	-0.0619338	0.111366	0.94 (0.76-1.17)	0.589257
	M31787	Weighted mode	12	-0.0670169	0.0865376	0.94 (0.79-1.11)	0.455003
3-(4-hydroxyphenyl)lactate	M32197	MR Egger	20	0.239014	0.283631	1.27 (0.73-2.21)	0.410458
	M32197	Weighted median	20	0.0318363	0.191979	1.03 (0.71-1.50)	0.868289
	M32197	Inverse variance weighted	20	-0.139637	0.137711	0.87 (0.66-1.14)	0.31059
	M32197	Simple mode	20	0.0985743	0.3698	1.10 (0.53-2.28)	0.792679
	M32197	Weighted mode	20	0.0905403	0.283136	1.09 (0.63-1.91)	0.752627
acetylcarnitine	M32198	MR Egger	14	-0.635769	0.420502	0.53 (0.23-1.21)	0.156432
	M32198	Weighted median	14	0.00553425	0.202528	1.01 (0.68-1.50)	0.9782
	M32198	Inverse variance weighted	14	-0.00368816	0.177908	1.00 (0.70-1.41)	0.98346
	M32198	Simple mode	14	0.207776	0.340259	1.23 (0.63-2.40)	0.551963
	M32198	Weighted mode	14	0.00196538	0.251961	1.00 (0.61-1.64)	0.993895
serine	M32315	MR Egger	28	-0.589627	0.512397	0.55 (0.20-1.51)	0.26032
	M32315	Weighted median	28	-0.220622	0.220407	0.80 (0.52-1.24)	0.316838
	M32315	Inverse variance weighted	28	-0.262337	0.157202	0.77 (0.57-1.05)	0.0951603
	M32315	Simple mode	28	0.0927873	0.404888	1.10 (0.50-2.43)	0.820466
	M32315	Weighted mode	28	-0.0806472	0.336601	0.92 (0.48-1.78)	0.812455
trans-4-hydroxyproline	M32319	MR Egger	5	-0.389556	0.325483	0.68 (0.36-1.28)	0.31732
	M32319	Weighted median	5	0.0775632	0.186681	1.08 (0.75-1.56)	0.677786
	M32319	Inverse variance weighted	5	0.00275785	0.148112	1.00 (0.75-1.34)	0.985144
	M32319	Simple mode	5	0.0461147	0.248519	1.05 (0.64-1.70)	0.861821
	M32319	Weighted mode	5	0.101637	0.224123	1.11 (0.71-1.72)	0.673709
glutamate	M32322	MR Egger	3	-2.74499	3.97023	0.06 (0.00-153.95)	0.614892
	M32322	Weighted median	3	0.202839	0.343861	1.22 (0.62-2.40)	0.555266
	M32322	Inverse variance weighted	3	-0.00496939	0.273298	1.00 (0.58-1.70)	0.985493
	M32322	Simple mode	3	0.260576	0.440693	1.30 (0.55-3.08)	0.614256
	M32322	Weighted mode	3	0.265786	0.457925	1.30 (0.53-3.20)	0.620319
hexanoylcarnitine	M32328	MR Egger	11	0.0123383	0.540064	1.01 (0.35-2.92)	0.982272
	M32328	Weighted median	11	0.144107	0.202916	1.16 (0.78-1.72)	0.477594
	M32328	Inverse variance weighted	11	0.0401156	0.17921	1.04 (0.73-1.48)	0.822877
	M32328	Simple mode	11	0.241972	0.331875	1.27 (0.66-2.44)	0.482663
	M32328	Weighted mode	11	0.225165	0.223395	1.25 (0.81-1.94)	0.337258
glycine	M32338	MR Egger	24	0.244636	0.393157	1.28 (0.59-2.76)	0.540184
	M32338	Weighted median	24	0.102675	0.182952	1.11 (0.77-1.59)	0.574652
	M32338	Inverse variance weighted	24	-0.0944343	0.129488	0.91 (0.71-1.17)	0.465823
	M32338	Simple mode	24	0.273477	0.311775	1.31 (0.71-2.42)	0.38947
	M32338	Weighted mode	24	0.193625	0.296679	1.21 (0.68-2.17)	0.520458
alanine	M32339	MR Egger	33	-0.647751	0.592871	0.52 (0.16-1.67)	0.283002
	M32339	Weighted median	33	-0.236557	0.228558	0.79 (0.50-1.24)	0.30067
	M32339	Inverse variance weighted	33	-0.19328	0.158861	0.82 (0.60-1.13)	0.223735
	M32339	Simple mode	33	-0.709253	0.407894	0.49 (0.22-1.09)	0.0916809
	M32339	Weighted mode	33	-0.209445	0.388999	0.81 (0.38-1.74)	0.594013
glycochenodeoxycholate	M32346	MR Egger	14	-0.0612319	0.0991769	0.94 (0.77-1.14)	0.548507
	M32346	Weighted median	14	-0.055577	0.0627275	0.95 (0.84-1.07)	0.375614
	M32346	Inverse variance weighted	14	-0.0520089	0.0469515	0.95 (0.87-1.04)	0.267985
	M32346	Simple mode	14	0.00214048	0.0962467	1.00 (0.83-1.21)	0.982595
	M32346	Weighted mode	14	-0.0438746	0.0716097	0.96 (0.83-1.10)	0.550649
2-aminobutyrate	M32348	MR Egger	38	0.927544	0.626076	2.53 (0.74-8.62)	0.147169
	M32348	Weighted median	38	0.0416942	0.220991	1.04 (0.68-1.61)	0.850352
	M32348	Inverse variance weighted	38	-0.00397566	0.194228	1.00 (0.68-1.46)	0.983669
	M32348	Simple mode	38	0.0749293	0.47901	1.08 (0.42-2.76)	0.876548
	M32348	Weighted mode	38	0.171585	0.415366	1.19 (0.53-2.68)	0.681923
scyllo-inositol	M32379	MR Egger	12	-0.0610014	0.198187	0.94 (0.64-1.39)	0.764552
	M32379	Weighted median	12	0.0976509	0.140474	1.10 (0.84-1.45)	0.486961
	M32379	Inverse variance weighted	12	-0.0241395	0.10696	0.98 (0.79-1.20)	0.821445
	M32379	Simple mode	12	0.15981	0.266782	1.17 (0.70-1.98)	0.561288
	M32379	Weighted mode	12	0.144247	0.203196	1.16 (0.78-1.72)	0.492547
dodecanedioate	M32388	MR Egger	7	-0.593582	0.418726	0.55 (0.24-1.25)	0.215505
	M32388	Weighted median	7	0.122264	0.140023	1.13 (0.86-1.49)	0.382571
	M32388	Inverse variance weighted	7	0.0708676	0.112484	1.07 (0.86-1.34)	0.528679
	M32388	Simple mode	7	0.204786	0.206322	1.23 (0.82-1.84)	0.359253
	M32388	Weighted mode	7	0.0905464	0.169147	1.09 (0.79-1.53)	0.611685
gamma-glutamylvaline	M32393	MR Egger	13	-0.312771	0.738543	0.73 (0.17-3.11)	0.680094
	M32393	Weighted median	13	0.316782	0.259363	1.37 (0.83-2.28)	0.22194
	M32393	Inverse variance weighted	13	0.187925	0.193245	1.21 (0.83-1.76)	0.330819
	M32393	Simple mode	13	0.461332	0.490794	1.59 (0.61-4.15)	0.365769
	M32393	Weighted mode	13	0.410175	0.387191	1.51 (0.71-3.22)	0.310293
indolepropionate	M32405	MR Egger	16	0.23553	0.176888	1.27 (0.89-1.79)	0.204293
	M32405	Weighted median	16	0.017937	0.130698	1.02 (0.79-1.32)	0.890841
	M32405	Inverse variance weighted	16	-0.0689476	0.0874175	0.93 (0.79-1.11)	0.430278
	M32405	Simple mode	16	-0.0258819	0.239711	0.97 (0.61-1.56)	0.915449
	M32405	Weighted mode	16	0.0759745	0.174129	1.08 (0.77-1.52)	0.668826
butyrylcarnitine	M32412	MR Egger	20	0.0245874	0.0852417	1.02 (0.87-1.21)	0.776303
	M32412	Weighted median	20	0.0107254	0.0525762	1.01 (0.91-1.12)	0.838356
	M32412	Inverse variance weighted	20	-0.00870312	0.0628078	0.99 (0.88-1.12)	0.889792
	M32412	Simple mode	20	0.0763022	0.17076	1.08 (0.77-1.51)	0.660042
	M32412	Weighted mode	20	0.0119903	0.0497341	1.01 (0.92-1.12)	0.812069
myristoleate (14:1n5)	M32418	MR Egger	6	0.0766366	0.257396	1.08 (0.65-1.79)	0.780727
	M32418	Weighted median	6	-0.0742096	0.172268	0.93 (0.66-1.30)	0.666628
	M32418	Inverse variance weighted	6	-0.126552	0.133707	0.88 (0.68-1.15)	0.343899
	M32418	Simple mode	6	-0.102026	0.216022	0.90 (0.59-1.38)	0.656611
	M32418	Weighted mode	6	-0.0662042	0.177508	0.94 (0.66-1.33)	0.724463
dehydroisoandrosterone sulfate (DHEA-S)	M32425	MR Egger	12	0.102999	0.331516	1.11 (0.58-2.12)	0.762414
	M32425	Weighted median	12	0.0915452	0.127533	1.10 (0.85-1.41)	0.47287
	M32425	Inverse variance weighted	12	0.109838	0.0993743	1.12 (0.92-1.36)	0.269031
	M32425	Simple mode	12	0.0603962	0.204019	1.06 (0.71-1.58)	0.77272
	M32425	Weighted mode	12	0.0640176	0.192856	1.07 (0.73-1.56)	0.74617
3-methylxanthine	M32445	MR Egger	13	0.147292	0.205723	1.16 (0.77-1.73)	0.48893
	M32445	Weighted median	13	0.106525	0.0999126	1.11 (0.91-1.35)	0.286342
	M32445	Inverse variance weighted	13	0.100396	0.0748457	1.11 (0.95-1.28)	0.179798
	M32445	Simple mode	13	0.00843362	0.153253	1.01 (0.75-1.36)	0.95702
	M32445	Weighted mode	13	0.0609197	0.130552	1.06 (0.82-1.37)	0.64912
propionylcarnitine	M32452	MR Egger	26	-0.0753896	0.284848	0.93 (0.53-1.62)	0.793527
	M32452	Weighted median	26	-0.0789789	0.192011	0.92 (0.63-1.35)	0.680835
	M32452	Inverse variance weighted	26	-0.0356229	0.130158	0.97 (0.75-1.25)	0.784322
	M32452	Simple mode	26	0.0740311	0.323635	1.08 (0.57-2.03)	0.820925
	M32452	Weighted mode	26	0.0091716	0.225311	1.01 (0.65-1.57)	0.967853
caproate (6:0)	M32489	MR Egger	29	0.96089	0.725617	2.61 (0.63-10.84)	0.196526
	M32489	Weighted median	29	0.209886	0.247043	1.23 (0.76-2.00)	0.395551
	M32489	Inverse variance weighted	29	0.156351	0.184344	1.17 (0.81-1.68)	0.396355
	M32489	Simple mode	29	-0.589481	0.602025	0.55 (0.17-1.80)	0.335884
	M32489	Weighted mode	29	-0.577157	0.6032	0.56 (0.17-1.83)	0.346845
caprylate (8:0)	M32492	MR Egger	29	0.385912	0.344179	1.47 (0.75-2.89)	0.272053
	M32492	Weighted median	29	0.236242	0.247308	1.27 (0.78-2.06)	0.339449
	M32492	Inverse variance weighted	29	-0.00628204	0.163868	0.99 (0.72-1.37)	0.96942
	M32492	Simple mode	29	0.562855	0.443517	1.76 (0.74-4.19)	0.214864
	M32492	Weighted mode	29	0.436843	0.321089	1.55 (0.82-2.90)	0.184522
10-undecenoate (11:1n1)	M32497	MR Egger	21	-0.0310777	0.0864019	0.97 (0.82-1.15)	0.723048
	M32497	Weighted median	21	-0.0298219	0.0977751	0.97 (0.80-1.18)	0.760363
	M32497	Inverse variance weighted	21	-0.00187238	0.0631726	1.00 (0.88-1.13)	0.976355
	M32497	Simple mode	21	-0.108425	0.176032	0.90 (0.64-1.27)	0.544882
	M32497	Weighted mode	21	-0.0330279	0.0706187	0.97 (0.84-1.11)	0.64506
docosapentaenoate (n3 DPA; 22:5n3)	M32504	MR Egger	5	-0.817787	0.526445	0.44 (0.16-1.24)	0.218147
	M32504	Weighted median	5	0.0793713	0.263328	1.08 (0.65-1.81)	0.763098
	M32504	Inverse variance weighted	5	0.240119	0.231067	1.27 (0.81-2.00)	0.298724
	M32504	Simple mode	5	-0.162256	0.443788	0.85 (0.36-2.03)	0.733166
	M32504	Weighted mode	5	-0.156881	0.410985	0.85 (0.38-1.91)	0.722081
X-11204	M32518	MR Egger	35	-1.00099	0.614559	0.37 (0.11-1.23)	0.112866
	M32518	Weighted median	35	0.221479	0.237823	1.25 (0.78-1.99)	0.351711
	M32518	Inverse variance weighted	35	0.0107661	0.179725	1.01 (0.71-1.44)	0.952233
	M32518	Simple mode	35	0.403881	0.490348	1.50 (0.57-3.92)	0.415872
	M32518	Weighted mode	35	0.359263	0.480506	1.43 (0.56-3.67)	0.459796
X-02269	M32549	MR Egger	5	0.239742	0.24142	1.27 (0.79-2.04)	0.393886
	M32549	Weighted median	5	0.159267	0.121519	1.17 (0.92-1.49)	0.189983
	M32549	Inverse variance weighted	5	0.218327	0.115564	1.24 (0.99-1.56)	0.0588614
	M32549	Simple mode	5	0.0502182	0.186828	1.05 (0.73-1.52)	0.801383
	M32549	Weighted mode	5	0.119282	0.149338	1.13 (0.84-1.51)	0.469182
phenol sulfate	M32553	MR Egger	13	0.391124	0.264707	1.48 (0.88-2.48)	0.167573
	M32553	Weighted median	13	0.0134238	0.125209	1.01 (0.79-1.30)	0.914622
	M32553	Inverse variance weighted	13	-0.0386047	0.0979501	0.96 (0.79-1.17)	0.693488
	M32553	Simple mode	13	-0.430272	0.228443	0.65 (0.42-1.02)	0.0840885
	M32553	Weighted mode	13	0.0579396	0.148489	1.06 (0.79-1.42)	0.703231
X-06126	M32557	MR Egger	14	0.291243	0.276127	1.34 (0.78-2.30)	0.312317
	M32557	Weighted median	14	-0.0352526	0.101851	0.97 (0.79-1.18)	0.729252
	M32557	Inverse variance weighted	14	-0.0774998	0.0764844	0.93 (0.80-1.08)	0.310929
	M32557	Simple mode	14	0.0283652	0.157171	1.03 (0.76-1.40)	0.859564
	M32557	Weighted mode	14	0.0283652	0.145192	1.03 (0.77-1.37)	0.848129
X-07765	M32560	MR Egger	11	0.113914	0.116533	1.12 (0.89-1.41)	0.35385
	M32560	Weighted median	11	-0.0146593	0.0722608	0.99 (0.86-1.14)	0.83924
	M32560	Inverse variance weighted	11	-0.0409605	0.0665749	0.96 (0.84-1.09)	0.538386
	M32560	Simple mode	11	-0.0435324	0.113276	0.96 (0.77-1.20)	0.708799
	M32560	Weighted mode	11	0.0128496	0.0928005	1.01 (0.84-1.21)	0.892622
X-11247	M32564	MR Egger	18	0.0348934	0.127115	1.04 (0.81-1.33)	0.787211
	M32564	Weighted median	18	-0.0307505	0.0659611	0.97 (0.85-1.10)	0.641079
	M32564	Inverse variance weighted	18	-0.0955505	0.0494366	0.91 (0.82-1.00)	0.0532624
	M32564	Simple mode	18	-0.0148378	0.0931548	0.99 (0.82-1.18)	0.875324
	M32564	Weighted mode	18	-0.0168773	0.0908005	0.98 (0.82-1.17)	0.854745
X-11261	M32578	MR Egger	13	-0.205887	0.338994	0.81 (0.42-1.58)	0.55595
	M32578	Weighted median	13	-0.163641	0.136918	0.85 (0.65-1.11)	0.23202
	M32578	Inverse variance weighted	13	-0.115071	0.136129	0.89 (0.68-1.16)	0.397938
	M32578	Simple mode	13	-0.399913	0.251993	0.67 (0.41-1.10)	0.138498
	M32578	Weighted mode	13	-0.247089	0.19263	0.78 (0.54-1.14)	0.223815
bilirubin (E,E)*	M32586	MR Egger	7	0.103901	0.182033	1.11 (0.78-1.59)	0.592843
	M32586	Weighted median	7	0.0850282	0.116034	1.09 (0.87-1.37)	0.46369
	M32586	Inverse variance weighted	7	0.0266328	0.0869161	1.03 (0.87-1.22)	0.759285
	M32586	Simple mode	7	0.120171	0.164819	1.13 (0.82-1.56)	0.493402
	M32586	Weighted mode	7	0.122813	0.141154	1.13 (0.86-1.49)	0.417711
X-02249	M32587	MR Egger	9	0.451473	0.642356	1.57 (0.45-5.53)	0.504852
	M32587	Weighted median	9	-0.0542776	0.19339	0.95 (0.65-1.38)	0.778968
	M32587	Inverse variance weighted	9	-0.153347	0.187563	0.86 (0.59-1.24)	0.413598
	M32587	Simple mode	9	-0.0467071	0.355745	0.95 (0.48-1.92)	0.898785
	M32587	Weighted mode	9	0.0692553	0.228545	1.07 (0.68-1.68)	0.7696
heme*	M32593	MR Egger	14	0.149819	0.18443	1.16 (0.81-1.67)	0.432419
	M32593	Weighted median	14	0.0838454	0.12598	1.09 (0.85-1.39)	0.505703
	M32593	Inverse variance weighted	14	0.126618	0.0891279	1.13 (0.95-1.35)	0.155423
	M32593	Simple mode	14	0.106102	0.200949	1.11 (0.75-1.65)	0.606391
	M32593	Weighted mode	14	0.0780154	0.164501	1.08 (0.78-1.49)	0.643185
X-11299	M32616	MR Egger	11	-0.140229	0.280461	0.87 (0.50-1.51)	0.629076
	M32616	Weighted median	11	0.0457348	0.0737964	1.05 (0.91-1.21)	0.535427
	M32616	Inverse variance weighted	11	0.105787	0.0578839	1.11 (0.99-1.25)	0.0676124
	M32616	Simple mode	11	0.0481948	0.110995	1.05 (0.84-1.30)	0.673357
	M32616	Weighted mode	11	0.055677	0.0994583	1.06 (0.87-1.28)	0.587933
X-11315	M32632	MR Egger	26	0.02041	0.145595	1.02 (0.77-1.36)	0.889685
	M32632	Weighted median	26	0.0756453	0.117669	1.08 (0.86-1.36)	0.520312
	M32632	Inverse variance weighted	26	-0.0176421	0.0830379	0.98 (0.83-1.16)	0.831749
	M32632	Simple mode	26	0.026562	0.199942	1.03 (0.69-1.52)	0.895377
	M32632	Weighted mode	26	0.0500113	0.14264	1.05 (0.79-1.39)	0.728817
X-11317	M32634	MR Egger	36	0.205633	0.28766	1.23 (0.70-2.16)	0.479583
	M32634	Weighted median	36	0.179899	0.217616	1.20 (0.78-1.83)	0.408418
	M32634	Inverse variance weighted	36	0.00302148	0.133409	1.00 (0.77-1.30)	0.981931
	M32634	Simple mode	36	-0.384605	0.430258	0.68 (0.29-1.58)	0.377485
	M32634	Weighted mode	36	0.22643	0.231639	1.25 (0.80-1.97)	0.335024
1-linoleoylglycerophosphoethanolamine*	M32635	MR Egger	9	-0.15277	0.610875	0.86 (0.26-2.84)	0.809703
	M32635	Weighted median	9	0.0766512	0.228996	1.08 (0.69-1.69)	0.737831
	M32635	Inverse variance weighted	9	0.153954	0.173525	1.17 (0.83-1.64)	0.374963
	M32635	Simple mode	9	-0.0289443	0.355097	0.97 (0.48-1.95)	0.937038
	M32635	Weighted mode	9	-0.0577516	0.341713	0.94 (0.48-1.84)	0.869987
X-11327	M32644	MR Egger	31	0.141387	0.390465	1.15 (0.54-2.48)	0.719904
	M32644	Weighted median	31	-0.132821	0.207495	0.88 (0.58-1.32)	0.522097
	M32644	Inverse variance weighted	31	-0.195953	0.149188	0.82 (0.61-1.10)	0.189026
	M32644	Simple mode	31	0.00780992	0.33582	1.01 (0.52-1.95)	0.9816
	M32644	Weighted mode	31	-0.0695556	0.272229	0.93 (0.55-1.59)	0.800078
X-11334	M32651	MR Egger	25	0.31452	0.380824	1.37 (0.65-2.89)	0.41735
	M32651	Weighted median	25	-0.193186	0.165796	0.82 (0.60-1.14)	0.243936
	M32651	Inverse variance weighted	25	-0.193479	0.121807	0.82 (0.65-1.05)	0.112196
	M32651	Simple mode	25	-0.412942	0.340154	0.66 (0.34-1.29)	0.236564
	M32651	Weighted mode	25	-0.346439	0.225728	0.71 (0.45-1.10)	0.13792
3-dehydrocarnitine*	M32654	MR Egger	20	-0.0652514	0.457239	0.94 (0.38-2.30)	0.888106
	M32654	Weighted median	20	0.0399712	0.198678	1.04 (0.71-1.54)	0.840553
	M32654	Inverse variance weighted	20	-0.00766211	0.157432	0.99 (0.73-1.35)	0.961183
	M32654	Simple mode	20	0.184196	0.393664	1.20 (0.56-2.60)	0.645177
	M32654	Weighted mode	20	0.163285	0.310926	1.18 (0.64-2.17)	0.605549
pyroglutamine*	M32672	MR Egger	16	0.0377403	0.210878	1.04 (0.69-1.57)	0.860528
	M32672	Weighted median	16	-0.0340917	0.10708	0.97 (0.78-1.19)	0.750201
	M32672	Inverse variance weighted	16	0.0243152	0.0801188	1.02 (0.88-1.20)	0.761517
	M32672	Simple mode	16	-0.0133772	0.161876	0.99 (0.72-1.36)	0.935232
	M32672	Weighted mode	16	-0.0392564	0.130615	0.96 (0.74-1.24)	0.767883
C-glycosyltryptophan*	M32675	MR Egger	19	1.06008	0.546119	2.89 (0.99-8.42)	0.0690093
	M32675	Weighted median	19	0.273538	0.350657	1.31 (0.66-2.61)	0.435348
	M32675	Inverse variance weighted	19	0.225031	0.256287	1.25 (0.76-2.07)	0.37992
	M32675	Simple mode	19	-0.216689	0.59202	0.81 (0.25-2.57)	0.718619
	M32675	Weighted mode	19	0.0756817	0.455916	1.08 (0.44-2.64)	0.870008
X-11374	M32691	MR Egger	17	0.00547923	0.119886	1.01 (0.79-1.27)	0.964149
	M32691	Weighted median	17	0.0221411	0.0829554	1.02 (0.87-1.20)	0.789543
	M32691	Inverse variance weighted	17	-0.0101018	0.0557277	0.99 (0.89-1.10)	0.856155
	M32691	Simple mode	17	0.0782895	0.128079	1.08 (0.84-1.39)	0.549616
	M32691	Weighted mode	17	0.036208	0.0973385	1.04 (0.86-1.25)	0.714788
X-11381	M32698	MR Egger	14	-0.323335	0.482956	0.72 (0.28-1.86)	0.515858
	M32698	Weighted median	14	-0.0313731	0.257901	0.97 (0.58-1.61)	0.903178
	M32698	Inverse variance weighted	14	-0.130152	0.183367	0.88 (0.61-1.26)	0.477836
	M32698	Simple mode	14	0.331214	0.429582	1.39 (0.60-3.23)	0.454484
	M32698	Weighted mode	14	0.223586	0.383946	1.25 (0.59-2.65)	0.570302
X-03056	M32709	MR Egger	26	0.120452	0.192983	1.13 (0.77-1.65)	0.538413
	M32709	Weighted median	26	0.0358614	0.142037	1.04 (0.78-1.37)	0.800671
	M32709	Inverse variance weighted	26	0.0396287	0.102431	1.04 (0.85-1.27)	0.698843
	M32709	Simple mode	26	-0.145046	0.238201	0.86 (0.54-1.38)	0.548069
	M32709	Weighted mode	26	0.0373214	0.187169	1.04 (0.72-1.50)	0.843563
X-11412	M32729	MR Egger	41	-0.680792	0.33695	0.51 (0.26-0.98)	0.0502414
	M32729	Weighted median	41	0.0249055	0.211984	1.03 (0.68-1.55)	0.906474
	M32729	Inverse variance weighted	41	-0.0345739	0.144573	0.97 (0.73-1.28)	0.810993
	M32729	Simple mode	41	0.520021	0.430586	1.68 (0.72-3.91)	0.234253
	M32729	Weighted mode	41	-0.115868	0.263802	0.89 (0.53-1.49)	0.662864
X-01911	M32735	MR Egger	16	-0.193003	0.244581	0.82 (0.51-1.33)	0.443204
	M32735	Weighted median	16	-0.0947031	0.0946076	0.91 (0.76-1.09)	0.316822
	M32735	Inverse variance weighted	16	-0.0583624	0.0803693	0.94 (0.81-1.10)	0.46773
	M32735	Simple mode	16	-0.0352592	0.159605	0.97 (0.71-1.32)	0.828137
	M32735	Weighted mode	16	-0.0996709	0.130219	0.91 (0.70-1.17)	0.455904
X-11422	M32739	MR Egger	6	0.0811325	0.726419	1.08 (0.26-4.50)	0.916451
	M32739	Weighted median	6	-0.147624	0.288823	0.86 (0.49-1.52)	0.609265
	M32739	Inverse variance weighted	6	-0.00582736	0.229229	0.99 (0.63-1.56)	0.979719
	M32739	Simple mode	6	-0.32234	0.461098	0.72 (0.29-1.79)	0.515682
	M32739	Weighted mode	6	-0.326099	0.412931	0.72 (0.32-1.62)	0.465477
X-11423	M32740	MR Egger	43	0.384776	0.5128	1.47 (0.54-4.01)	0.457332
	M32740	Weighted median	43	0.0111026	0.205673	1.01 (0.68-1.51)	0.95695
	M32740	Inverse variance weighted	43	0.0792622	0.1549	1.08 (0.80-1.47)	0.608862
	M32740	Simple mode	43	-0.36938	0.485634	0.69 (0.27-1.79)	0.451137
	M32740	Weighted mode	43	-0.225943	0.421069	0.80 (0.35-1.82)	0.594378
X-09789	M32753	MR Egger	12	0.503659	0.338463	1.65 (0.85-3.21)	0.167571
	M32753	Weighted median	12	0.136425	0.107902	1.15 (0.93-1.42)	0.206107
	M32753	Inverse variance weighted	12	0.0767708	0.0998764	1.08 (0.89-1.31)	0.442096
	M32753	Simple mode	12	0.195408	0.166364	1.22 (0.88-1.68)	0.264962
	M32753	Weighted mode	12	0.17562	0.12801	1.19 (0.93-1.53)	0.197417
X-11437	M32754	MR Egger	15	-0.0861301	0.059881	0.92 (0.82-1.03)	0.17397
	M32754	Weighted median	15	-0.0846894	0.049102	0.92 (0.83-1.01)	0.08457
	M32754	Inverse variance weighted	15	-0.0367573	0.0370986	0.96 (0.90-1.04)	0.321783
	M32754	Simple mode	15	-0.075598	0.0728566	0.93 (0.80-1.07)	0.317034
	M32754	Weighted mode	15	-0.0953108	0.0612717	0.91 (0.81-1.03)	0.142128
X-11438	M32755	MR Egger	21	-0.0417919	0.183552	0.96 (0.67-1.37)	0.822324
	M32755	Weighted median	21	-0.0250568	0.127458	0.98 (0.76-1.25)	0.844149
	M32755	Inverse variance weighted	21	-0.0190682	0.0931715	0.98 (0.82-1.18)	0.83784
	M32755	Simple mode	21	-0.391369	0.225612	0.68 (0.43-1.05)	0.0981806
	M32755	Weighted mode	21	-0.0192235	0.146202	0.98 (0.74-1.31)	0.896705
X-11440	M32757	MR Egger	16	0.119575	0.168998	1.13 (0.81-1.57)	0.490837
	M32757	Weighted median	16	0.0139065	0.105305	1.01 (0.82-1.25)	0.894938
	M32757	Inverse variance weighted	16	-0.00420737	0.0728298	1.00 (0.86-1.15)	0.953932
	M32757	Simple mode	16	0.0586064	0.205343	1.06 (0.71-1.59)	0.779235
	M32757	Weighted mode	16	0.0769903	0.2407	1.08 (0.67-1.73)	0.753487
X-11441	M32758	MR Egger	11	-0.124952	0.252673	0.88 (0.54-1.45)	0.632785
	M32758	Weighted median	11	0.0375297	0.138101	1.04 (0.79-1.36)	0.78581
	M32758	Inverse variance weighted	11	0.12609	0.10808	1.13 (0.92-1.40)	0.243356
	M32758	Simple mode	11	0.0442094	0.205409	1.05 (0.70-1.56)	0.833917
	M32758	Weighted mode	11	0.0322434	0.150128	1.03 (0.77-1.39)	0.834261
X-11442	M32759	MR Egger	15	-0.250448	0.151377	0.78 (0.58-1.05)	0.121963
	M32759	Weighted median	15	-0.150118	0.117734	0.86 (0.68-1.08)	0.202289
	M32759	Inverse variance weighted	15	-0.0422697	0.081604	0.96 (0.82-1.12)	0.604468
	M32759	Simple mode	15	-0.178902	0.176767	0.84 (0.59-1.18)	0.328673
	M32759	Weighted mode	15	-0.1971	0.140057	0.82 (0.62-1.08)	0.181157
X-11444	M32761	MR Egger	12	-0.326628	0.649337	0.72 (0.20-2.58)	0.625846
	M32761	Weighted median	12	-0.0957213	0.220881	0.91 (0.59-1.40)	0.664753
	M32761	Inverse variance weighted	12	0.0195427	0.251429	1.02 (0.62-1.67)	0.938046
	M32761	Simple mode	12	-0.409492	0.371786	0.66 (0.32-1.38)	0.294231
	M32761	Weighted mode	12	-0.184048	0.337419	0.83 (0.43-1.61)	0.596326
X-11445	M32762	MR Egger	11	-0.0787879	0.197688	0.92 (0.63-1.36)	0.699517
	M32762	Weighted median	11	0.0343528	0.0803917	1.03 (0.88-1.21)	0.669147
	M32762	Inverse variance weighted	11	0.0548793	0.0604189	1.06 (0.94-1.19)	0.363712
	M32762	Simple mode	11	0.154732	0.149568	1.17 (0.87-1.56)	0.32526
	M32762	Weighted mode	11	0.00293993	0.141184	1.00 (0.76-1.32)	0.983796
X-11452	M32769	MR Egger	3	-0.3973	0.445523	0.67 (0.28-1.61)	0.536385
	M32769	Weighted median	3	-0.0648146	0.150469	0.94 (0.70-1.26)	0.666649
	M32769	Inverse variance weighted	3	-0.0699576	0.123691	0.93 (0.73-1.19)	0.571678
	M32769	Simple mode	3	-0.0403705	0.167438	0.96 (0.69-1.33)	0.831937
	M32769	Weighted mode	3	-0.0590577	0.171209	0.94 (0.67-1.32)	0.763034
X-11469	M32786	MR Egger	10	-0.565065	0.416223	0.57 (0.25-1.28)	0.211644
	M32786	Weighted median	10	-0.128702	0.108989	0.88 (0.71-1.09)	0.237654
	M32786	Inverse variance weighted	10	-0.0350047	0.101648	0.97 (0.79-1.18)	0.730566
	M32786	Simple mode	10	-0.136129	0.155625	0.87 (0.64-1.18)	0.404461
	M32786	Weighted mode	10	-0.197581	0.123126	0.82 (0.64-1.04)	0.143021
X-11470	M32787	MR Egger	8	-0.0148277	0.302221	0.99 (0.54-1.78)	0.962462
	M32787	Weighted median	8	0.120593	0.185414	1.13 (0.78-1.62)	0.515434
	M32787	Inverse variance weighted	8	0.178133	0.133448	1.19 (0.92-1.55)	0.181926
	M32787	Simple mode	8	0.175239	0.274235	1.19 (0.70-2.04)	0.543152
	M32787	Weighted mode	8	0.141099	0.233085	1.15 (0.73-1.82)	0.564048
X-11478	M32795	MR Egger	10	-0.09889	0.190498	0.91 (0.62-1.32)	0.617733
	M32795	Weighted median	10	-0.0288475	0.124114	0.97 (0.76-1.24)	0.816206
	M32795	Inverse variance weighted	10	-0.114037	0.103522	0.89 (0.73-1.09)	0.270645
	M32795	Simple mode	10	-0.0400831	0.2151	0.96 (0.63-1.46)	0.856306
	M32795	Weighted mode	10	-0.0236864	0.131108	0.98 (0.76-1.26)	0.860635
X-11483	M32800	MR Egger	11	-0.0202124	0.0655016	0.98 (0.86-1.11)	0.764666
	M32800	Weighted median	11	-0.0193133	0.0577314	0.98 (0.88-1.10)	0.737974
	M32800	Inverse variance weighted	11	-0.0192471	0.0440362	0.98 (0.90-1.07)	0.662057
	M32800	Simple mode	11	0.100718	0.101866	1.11 (0.91-1.35)	0.346115
	M32800	Weighted mode	11	-0.000533108	0.0523555	1.00 (0.90-1.11)	0.992076
X-11485	M32802	MR Egger	5	-0.434601	0.616107	0.65 (0.19-2.17)	0.531401
	M32802	Weighted median	5	-0.268174	0.147173	0.76 (0.57-1.02)	0.0684286
	M32802	Inverse variance weighted	5	-0.217415	0.207146	0.80 (0.54-1.21)	0.293913
	M32802	Simple mode	5	-0.232086	0.184314	0.79 (0.55-1.14)	0.276433
	M32802	Weighted mode	5	-0.265031	0.155912	0.77 (0.57-1.04)	0.16438
X-11491	M32808	MR Egger	10	0.0653722	0.390443	1.07 (0.50-2.29)	0.871186
	M32808	Weighted median	10	-0.00652668	0.118737	0.99 (0.79-1.25)	0.956164
	M32808	Inverse variance weighted	10	-0.127283	0.165747	0.88 (0.64-1.22)	0.442526
	M32808	Simple mode	10	-0.0593253	0.16886	0.94 (0.68-1.31)	0.733427
	M32808	Weighted mode	10	-0.0174335	0.12198	0.98 (0.77-1.25)	0.889501
X-11497	M32814	MR Egger	14	0.237407	1.04174	1.27 (0.16-9.77)	0.823565
	M32814	Weighted median	14	0.0878033	0.250354	1.09 (0.67-1.78)	0.725801
	M32814	Inverse variance weighted	14	-0.0672309	0.200014	0.93 (0.63-1.38)	0.736772
	M32814	Simple mode	14	0.169457	0.46	1.18 (0.48-2.92)	0.718515
	M32814	Weighted mode	14	0.169457	0.387902	1.18 (0.55-2.53)	0.669385
HWESASXX*	M32836	MR Egger	5	-0.40406	0.476901	0.67 (0.26-1.70)	0.459089
	M32836	Weighted median	5	-0.168744	0.130164	0.84 (0.65-1.09)	0.194838
	M32836	Inverse variance weighted	5	-0.147578	0.10696	0.86 (0.70-1.06)	0.167662
	M32836	Simple mode	5	-0.19824	0.17072	0.82 (0.59-1.15)	0.310133
	M32836	Weighted mode	5	-0.167919	0.140998	0.85 (0.64-1.11)	0.29952
X-11521	M32838	MR Egger	9	-1.59733	1.86066	0.20 (0.01-7.76)	0.419054
	M32838	Weighted median	9	0.132294	0.254066	1.14 (0.69-1.88)	0.60257
	M32838	Inverse variance weighted	9	-0.0154938	0.245676	0.98 (0.61-1.59)	0.949714
	M32838	Simple mode	9	0.520092	0.607332	1.68 (0.51-5.53)	0.416713
	M32838	Weighted mode	9	0.520092	0.531941	1.68 (0.59-4.77)	0.356847
X-11529	M32846	MR Egger	8	0.00536358	0.183188	1.01 (0.70-1.44)	0.977592
	M32846	Weighted median	8	0.0462187	0.108427	1.05 (0.85-1.30)	0.669915
	M32846	Inverse variance weighted	8	0.0132829	0.0881047	1.01 (0.85-1.20)	0.880163
	M32846	Simple mode	8	0.105735	0.148994	1.11 (0.83-1.49)	0.500865
	M32846	Weighted mode	8	0.0475843	0.116525	1.05 (0.83-1.32)	0.69521
X-11530	M32847	MR Egger	11	0.164141	0.284516	1.18 (0.67-2.06)	0.57814
	M32847	Weighted median	11	0.0412665	0.152377	1.04 (0.77-1.40)	0.78653
	M32847	Inverse variance weighted	11	0.0330373	0.114363	1.03 (0.83-1.29)	0.772672
	M32847	Simple mode	11	-0.153051	0.238973	0.86 (0.54-1.37)	0.536277
	M32847	Weighted mode	11	0.0849899	0.207221	1.09 (0.73-1.63)	0.690352
X-11537	M32854	MR Egger	4	-0.153568	0.937969	0.86 (0.14-5.39)	0.884998
	M32854	Weighted median	4	-0.324526	0.17469	0.72 (0.51-1.02)	0.0632085
	M32854	Inverse variance weighted	4	-0.257672	0.18071	0.77 (0.54-1.10)	0.153902
	M32854	Simple mode	4	-0.437423	0.231166	0.65 (0.41-1.02)	0.154812
	M32854	Weighted mode	4	-0.362404	0.215174	0.70 (0.46-1.06)	0.190724
X-11538	M32855	MR Egger	12	0.397128	0.378685	1.49 (0.71-3.12)	0.318999
	M32855	Weighted median	12	0.103827	0.163336	1.11 (0.81-1.53)	0.524995
	M32855	Inverse variance weighted	12	0.0648957	0.156999	1.07 (0.78-1.45)	0.679349
	M32855	Simple mode	12	0.0332112	0.251062	1.03 (0.63-1.69)	0.897149
	M32855	Weighted mode	12	0.0682346	0.22756	1.07 (0.69-1.67)	0.76988
X-11540	M32857	MR Egger	7	-0.281892	0.396597	0.75 (0.35-1.64)	0.508994
	M32857	Weighted median	7	0.0454125	0.129097	1.05 (0.81-1.35)	0.725011
	M32857	Inverse variance weighted	7	0.0818606	0.113379	1.09 (0.87-1.36)	0.470291
	M32857	Simple mode	7	-0.0886553	0.218802	0.92 (0.60-1.41)	0.699393
	M32857	Weighted mode	7	-0.0962859	0.199434	0.91 (0.61-1.34)	0.646351
X-11546	M32863	MR Egger	13	-0.119674	0.104194	0.89 (0.72-1.09)	0.275099
	M32863	Weighted median	13	-0.0259224	0.051836	0.97 (0.88-1.08)	0.617015
	M32863	Inverse variance weighted	13	-0.00572416	0.0394367	0.99 (0.92-1.07)	0.884594
	M32863	Simple mode	13	-0.0291684	0.0912184	0.97 (0.81-1.16)	0.754645
	M32863	Weighted mode	13	-0.0501206	0.0919303	0.95 (0.79-1.14)	0.595603
X-11550	M32867	MR Egger	20	-0.656646	1.45977	0.52 (0.03-9.07)	0.658204
	M32867	Weighted median	20	-0.434775	0.413467	0.65 (0.29-1.46)	0.293013
	M32867	Inverse variance weighted	20	-0.257611	0.365517	0.77 (0.38-1.58)	0.480944
	M32867	Simple mode	20	0.23211	0.653656	1.26 (0.35-4.54)	0.72643
	M32867	Weighted mode	20	0.181597	0.641977	1.20 (0.34-4.22)	0.780334
X-11552	M32869	MR Egger	17	-0.101804	0.31197	0.90 (0.49-1.66)	0.748686
	M32869	Weighted median	17	-0.102364	0.116785	0.90 (0.72-1.13)	0.380752
	M32869	Inverse variance weighted	17	-0.141178	0.0830116	0.87 (0.74-1.02)	0.088999
	M32869	Simple mode	17	-0.106152	0.212731	0.90 (0.59-1.36)	0.624572
	M32869	Weighted mode	17	-0.324823	0.193213	0.72 (0.49-1.06)	0.112144
X-11593	M32910	MR Egger	41	-0.705819	0.484404	0.49 (0.19-1.28)	0.153097
	M32910	Weighted median	41	-0.240266	0.19914	0.79 (0.53-1.16)	0.227618
	M32910	Inverse variance weighted	41	-0.255246	0.142321	0.77 (0.59-1.02)	0.0729002
	M32910	Simple mode	41	-0.0512832	0.416247	0.95 (0.42-2.15)	0.902563
	M32910	Weighted mode	41	-0.448027	0.352159	0.64 (0.32-1.27)	0.210637
adrenate (22:4n6)	M32980	MR Egger	11	0.440213	0.351868	1.55 (0.78-3.10)	0.24245
	M32980	Weighted median	11	0.228996	0.170676	1.26 (0.90-1.76)	0.179693
	M32980	Inverse variance weighted	11	0.168994	0.138737	1.18 (0.90-1.55)	0.223189
	M32980	Simple mode	11	0.368304	0.308332	1.45 (0.79-2.64)	0.259843
	M32980	Weighted mode	11	0.386539	0.256374	1.47 (0.89-2.43)	0.162551
homostachydrine*	M33009	MR Egger	4	-0.316722	0.603085	0.73 (0.22-2.38)	0.651877
	M33009	Weighted median	4	-0.0542511	0.165272	0.95 (0.69-1.31)	0.74272
	M33009	Inverse variance weighted	4	-0.0336397	0.158363	0.97 (0.71-1.32)	0.831779
	M33009	Simple mode	4	-0.0678751	0.245134	0.93 (0.58-1.51)	0.799847
	M33009	Weighted mode	4	-0.0844044	0.214185	0.92 (0.60-1.40)	0.719868
ADSGEGDFXAEGGGVR*	M33084	MR Egger	7	-0.0224526	0.555748	0.98 (0.33-2.91)	0.969337
	M33084	Weighted median	7	-0.111292	0.193111	0.89 (0.61-1.31)	0.564403
	M33084	Inverse variance weighted	7	-0.102206	0.15208	0.90 (0.67-1.22)	0.50155
	M33084	Simple mode	7	-0.352623	0.291614	0.70 (0.40-1.24)	0.272063
	M33084	Weighted mode	7	-0.328316	0.311028	0.72 (0.39-1.32)	0.331797
X-11786	M33131	MR Egger	12	-0.0913588	0.495278	0.91 (0.35-2.41)	0.85734
	M33131	Weighted median	12	-0.110157	0.127112	0.90 (0.70-1.15)	0.386153
	M33131	Inverse variance weighted	12	-0.0668472	0.115272	0.94 (0.75-1.17)	0.561976
	M33131	Simple mode	12	-0.11938	0.175	0.89 (0.63-1.25)	0.509239
	M33131	Weighted mode	12	-0.141444	0.16489	0.87 (0.63-1.20)	0.409301
X-11787	M33132	MR Egger	23	0.127864	0.456277	1.14 (0.46-2.78)	0.782041
	M33132	Weighted median	23	0.0917358	0.308072	1.10 (0.60-2.00)	0.765876
	M33132	Inverse variance weighted	23	0.125916	0.200694	1.13 (0.77-1.68)	0.530397
	M33132	Simple mode	23	0.659195	0.52352	1.93 (0.69-5.39)	0.221169
	M33132	Weighted mode	23	0.194991	0.304635	1.22 (0.67-2.21)	0.528731
X-11792	M33137	MR Egger	14	-0.154383	0.174375	0.86 (0.61-1.21)	0.393364
	M33137	Weighted median	14	0.019255	0.0595618	1.02 (0.91-1.15)	0.746485
	M33137	Inverse variance weighted	14	0.069404	0.0415825	1.07 (0.99-1.16)	0.0951041
	M33137	Simple mode	14	0.0186613	0.097272	1.02 (0.84-1.23)	0.850826
	M33137	Weighted mode	14	0.00126604	0.0870622	1.00 (0.84-1.19)	0.988619
X-11793	M33138	MR Egger	11	0.700858	0.551933	2.02 (0.68-5.95)	0.235995
	M33138	Weighted median	11	0.393493	0.168971	1.48 (1.06-2.06)	0.0198718
	M33138	Inverse variance weighted	11	0.302199	0.126215	1.35 (1.06-1.73)	0.0166511
	M33138	Simple mode	11	0.484481	0.286489	1.62 (0.93-2.85)	0.121696
	M33138	Weighted mode	11	0.474223	0.266246	1.61 (0.95-2.71)	0.105231
X-11795	M33140	MR Egger	12	-0.054757	0.5697	0.95 (0.31-2.89)	0.925328
	M33140	Weighted median	12	-0.195036	0.21235	0.82 (0.54-1.25)	0.358375
	M33140	Inverse variance weighted	12	-0.266013	0.182827	0.77 (0.54-1.10)	0.145668
	M33140	Simple mode	12	-0.120375	0.359717	0.89 (0.44-1.79)	0.744192
	M33140	Weighted mode	12	-0.0950273	0.359318	0.91 (0.45-1.84)	0.796311
X-11799	M33144	MR Egger	7	0.114927	0.110235	1.12 (0.90-1.39)	0.344913
	M33144	Weighted median	7	0.111646	0.0681257	1.12 (0.98-1.28)	0.101251
	M33144	Inverse variance weighted	7	0.0989428	0.0529777	1.10 (1.00-1.22)	0.0618134
	M33144	Simple mode	7	0.00021132	0.117471	1.00 (0.79-1.26)	0.998623
	M33144	Weighted mode	7	0.111109	0.075533	1.12 (0.96-1.30)	0.191699
X-11805	M33150	MR Egger	10	0.0659223	0.0493992	1.07 (0.97-1.18)	0.218779
	M33150	Weighted median	10	0.026219	0.0427806	1.03 (0.94-1.12)	0.539962
	M33150	Inverse variance weighted	10	0.0178107	0.0341723	1.02 (0.95-1.09)	0.602225
	M33150	Simple mode	10	0.0589327	0.0703905	1.06 (0.92-1.22)	0.424139
	M33150	Weighted mode	10	0.0302777	0.0414767	1.03 (0.95-1.12)	0.483961
X-11818	M33163	MR Egger	18	0.0409011	0.419892	1.04 (0.46-2.37)	0.923612
	M33163	Weighted median	18	0.0044243	0.178832	1.00 (0.71-1.43)	0.980262
	M33163	Inverse variance weighted	18	-0.0490326	0.127172	0.95 (0.74-1.22)	0.699822
	M33163	Simple mode	18	-0.0605093	0.302685	0.94 (0.52-1.70)	0.843924
	M33163	Weighted mode	18	-0.0183214	0.253662	0.98 (0.60-1.61)	0.943264
X-11820	M33165	MR Egger	12	0.0446041	0.164097	1.05 (0.76-1.44)	0.791294
	M33165	Weighted median	12	-0.0683303	0.114299	0.93 (0.75-1.17)	0.549958
	M33165	Inverse variance weighted	12	-0.0437072	0.0848199	0.96 (0.81-1.13)	0.606348
	M33165	Simple mode	12	-0.0842929	0.172519	0.92 (0.66-1.29)	0.634719
	M33165	Weighted mode	12	-0.109209	0.129176	0.90 (0.70-1.15)	0.415883
2-hydroxyacetaminophen sulfate*	M33173	MR Egger	43	7.73839e-05	0.00967175	1.00 (0.98-1.02)	0.993655
	M33173	Weighted median	43	-0.0115111	0.00689926	0.99 (0.98-1.00)	0.095226
	M33173	Inverse variance weighted	43	-0.00279604	0.00540656	1.00 (0.99-1.01)	0.605047
	M33173	Simple mode	43	0.00100834	0.0152708	1.00 (0.97-1.03)	0.947667
	M33173	Weighted mode	43	-0.0104155	0.00713867	0.99 (0.98-1.00)	0.151996
2-methoxyacetaminophen sulfate*	M33178	MR Egger	237	0.00732349	0.013139	1.01 (0.98-1.03)	0.577796
	M33178	Weighted median	237	-0.000201095	0.0068978	1.00 (0.99-1.01)	0.976742
	M33178	Inverse variance weighted	237	-7.51825e-05	0.00452666	1.00 (0.99-1.01)	0.986749
	M33178	Simple mode	237	0.036088	0.0190148	1.04 (1.00-1.08)	0.0589307
	M33178	Weighted mode	237	-0.00064656	0.0124823	1.00 (0.98-1.02)	0.958733
X-11843	M33188	MR Egger	3	0.00925216	0.21883	1.01 (0.66-1.55)	0.9731
	M33188	Weighted median	3	0.0159702	0.0761387	1.02 (0.88-1.18)	0.833861
	M33188	Inverse variance weighted	3	-0.000428784	0.0904844	1.00 (0.84-1.19)	0.996219
	M33188	Simple mode	3	0.0610085	0.116279	1.06 (0.85-1.33)	0.652165
	M33188	Weighted mode	3	0.0202286	0.0853566	1.02 (0.86-1.21)	0.834728
X-11845	M33190	MR Egger	18	0.0964129	0.085107	1.10 (0.93-1.30)	0.273971
	M33190	Weighted median	18	0.0352916	0.0454507	1.04 (0.95-1.13)	0.437464
	M33190	Inverse variance weighted	18	0.0474325	0.0319865	1.05 (0.98-1.12)	0.138103
	M33190	Simple mode	18	0.0174638	0.0798282	1.02 (0.87-1.19)	0.829436
	M33190	Weighted mode	18	-0.00208655	0.0837749	1.00 (0.85-1.18)	0.980419
X-11847	M33192	MR Egger	11	-0.00930787	0.127999	0.99 (0.77-1.27)	0.943621
	M33192	Weighted median	11	0.0450451	0.0679284	1.05 (0.92-1.20)	0.507249
	M33192	Inverse variance weighted	11	0.103039	0.0483642	1.11 (1.01-1.22)	0.0331326
	M33192	Simple mode	11	0.021614	0.117119	1.02 (0.81-1.29)	0.857273
	M33192	Weighted mode	11	0.00291846	0.0892619	1.00 (0.84-1.19)	0.974561
X-11849	M33194	MR Egger	12	-0.0271718	0.087784	0.97 (0.82-1.16)	0.763272
	M33194	Weighted median	12	-0.0244979	0.0519634	0.98 (0.88-1.08)	0.637323
	M33194	Inverse variance weighted	12	0.0252522	0.0368621	1.03 (0.95-1.10)	0.493315
	M33194	Simple mode	12	-0.0418946	0.083364	0.96 (0.81-1.13)	0.625189
	M33194	Weighted mode	12	-0.0402467	0.0703088	0.96 (0.84-1.10)	0.578544
X-11850	M33195	MR Egger	8	0.111516	0.0806032	1.12 (0.95-1.31)	0.215779
	M33195	Weighted median	8	0.0457555	0.0573498	1.05 (0.94-1.17)	0.424968
	M33195	Inverse variance weighted	8	0.0170724	0.0425477	1.02 (0.94-1.11)	0.688235
	M33195	Simple mode	8	0.0510139	0.0906736	1.05 (0.88-1.26)	0.591254
	M33195	Weighted mode	8	0.0493118	0.0622228	1.05 (0.93-1.19)	0.454083
X-11852	M33197	MR Egger	10	0.0511167	0.0912184	1.05 (0.88-1.26)	0.590566
	M33197	Weighted median	10	-0.0336384	0.0591151	0.97 (0.86-1.09)	0.569334
	M33197	Inverse variance weighted	10	-0.000645941	0.0525649	1.00 (0.90-1.11)	0.990195
	M33197	Simple mode	10	-0.0857077	0.107498	0.92 (0.74-1.13)	0.445803
	M33197	Weighted mode	10	-0.0999717	0.0914898	0.90 (0.76-1.08)	0.302906
X-11858	M33203	MR Egger	15	0.0682144	0.0531032	1.07 (0.96-1.19)	0.221364
	M33203	Weighted median	15	0.024837	0.0400966	1.03 (0.95-1.11)	0.535634
	M33203	Inverse variance weighted	15	0.0603698	0.0276744	1.06 (1.01-1.12)	0.0291516
	M33203	Simple mode	15	0.0086136	0.0672897	1.01 (0.88-1.15)	0.899963
	M33203	Weighted mode	15	0.00356246	0.076376	1.00 (0.86-1.17)	0.963456
X-11859	M33204	MR Egger	12	0.47795	0.389686	1.61 (0.75-3.46)	0.248106
	M33204	Weighted median	12	0.235723	0.201636	1.27 (0.85-1.88)	0.242384
	M33204	Inverse variance weighted	12	0.039486	0.168645	1.04 (0.75-1.45)	0.814878
	M33204	Simple mode	12	0.416659	0.333315	1.52 (0.79-2.92)	0.237223
	M33204	Weighted mode	12	0.371677	0.235888	1.45 (0.91-2.30)	0.14341
X-11876	M33221	MR Egger	14	-0.367368	0.189383	0.69 (0.48-1.00)	0.0762688
	M33221	Weighted median	14	-0.118729	0.11883	0.89 (0.70-1.12)	0.317719
	M33221	Inverse variance weighted	14	0.0290436	0.112552	1.03 (0.83-1.28)	0.796372
	M33221	Simple mode	14	-0.0585594	0.183765	0.94 (0.66-1.35)	0.755043
	M33221	Weighted mode	14	-0.135567	0.127262	0.87 (0.68-1.12)	0.306145
1-arachidonoylglycerophosphocholine*	M33228	MR Egger	18	-0.0283926	0.652032	0.97 (0.27-3.49)	0.965806
	M33228	Weighted median	18	-0.0924109	0.186026	0.91 (0.63-1.31)	0.619356
	M33228	Inverse variance weighted	18	0.0211528	0.138101	1.02 (0.78-1.34)	0.878265
	M33228	Simple mode	18	-0.107354	0.302674	0.90 (0.50-1.63)	0.727187
	M33228	Weighted mode	18	-0.107354	0.318478	0.90 (0.48-1.68)	0.740179
1-palmitoleoylglycerophosphocholine*	M33230	MR Egger	12	-0.124388	0.568694	0.88 (0.29-2.69)	0.831262
	M33230	Weighted median	12	-0.0343756	0.221982	0.97 (0.63-1.49)	0.876934
	M33230	Inverse variance weighted	12	-0.0620889	0.16616	0.94 (0.68-1.30)	0.708651
	M33230	Simple mode	12	-0.0322092	0.35251	0.97 (0.49-1.93)	0.928841
	M33230	Weighted mode	12	-0.00494937	0.336861	1.00 (0.51-1.93)	0.988541
X-11905	M33250	MR Egger	14	0.0587849	0.0897252	1.06 (0.89-1.26)	0.524721
	M33250	Weighted median	14	-0.0142024	0.0789843	0.99 (0.84-1.15)	0.8573
	M33250	Inverse variance weighted	14	0.0383776	0.05186	1.04 (0.94-1.15)	0.459287
	M33250	Simple mode	14	-0.0999386	0.135187	0.90 (0.69-1.18)	0.472886
	M33250	Weighted mode	14	-0.0400399	0.0773036	0.96 (0.83-1.12)	0.613191
X-12007	M33353	MR Egger	19	0.0522345	0.0576356	1.05 (0.94-1.18)	0.37745
	M33353	Weighted median	19	0.0264747	0.0434222	1.03 (0.94-1.12)	0.542057
	M33353	Inverse variance weighted	19	0.0394868	0.0302865	1.04 (0.98-1.10)	0.192309
	M33353	Simple mode	19	0.0325366	0.0784285	1.03 (0.89-1.20)	0.683149
	M33353	Weighted mode	19	0.0257359	0.0413889	1.03 (0.95-1.11)	0.541865
X-12013	M33359	MR Egger	9	0.00545664	0.0686411	1.01 (0.88-1.15)	0.938864
	M33359	Weighted median	9	0.00745472	0.0549451	1.01 (0.90-1.12)	0.892077
	M33359	Inverse variance weighted	9	-0.0494782	0.045799	0.95 (0.87-1.04)	0.279994
	M33359	Simple mode	9	-0.00740064	0.0949723	0.99 (0.82-1.20)	0.939802
	M33359	Weighted mode	9	0.0169672	0.0506663	1.02 (0.92-1.12)	0.746326
gamma-glutamylmethionine*	M33363	MR Egger	9	0.0768426	0.265273	1.08 (0.64-1.82)	0.780458
	M33363	Weighted median	9	-0.0673872	0.155072	0.93 (0.69-1.27)	0.663887
	M33363	Inverse variance weighted	9	0.0122049	0.129027	1.01 (0.79-1.30)	0.924639
	M33363	Simple mode	9	-0.0185853	0.226387	0.98 (0.63-1.53)	0.936588
	M33363	Weighted mode	9	-0.0676989	0.206115	0.93 (0.62-1.40)	0.751002
gamma-glutamylthreonine*	M33364	MR Egger	10	-0.798722	0.377086	0.45 (0.21-0.94)	0.0670187
	M33364	Weighted median	10	-0.216292	0.201944	0.81 (0.54-1.20)	0.284146
	M33364	Inverse variance weighted	10	-0.0648519	0.15364	0.94 (0.69-1.27)	0.672949
	M33364	Simple mode	10	-0.211906	0.348143	0.81 (0.41-1.60)	0.557788
	M33364	Weighted mode	10	-0.318377	0.282002	0.73 (0.42-1.26)	0.288097
X-12029	M33380	MR Egger	37	-0.376064	0.227843	0.69 (0.44-1.07)	0.107778
	M33380	Weighted median	37	-0.45914	0.199054	0.63 (0.43-0.93)	0.0210766
	M33380	Inverse variance weighted	37	-0.150465	0.134398	0.86 (0.66-1.12)	0.262908
	M33380	Simple mode	37	-0.163385	0.483635	0.85 (0.33-2.19)	0.737456
	M33380	Weighted mode	37	-0.399059	0.227681	0.67 (0.43-1.05)	0.0881652
salicyluric glucuronide*	M33384	MR Egger	13	-0.00129059	0.0311941	1.00 (0.94-1.06)	0.96774
	M33384	Weighted median	13	-0.0047552	0.0241581	1.00 (0.95-1.04)	0.843955
	M33384	Inverse variance weighted	13	0.000933392	0.0179628	1.00 (0.97-1.04)	0.958559
	M33384	Simple mode	13	-0.00363294	0.0442407	1.00 (0.91-1.09)	0.935907
	M33384	Weighted mode	13	-0.0245526	0.0425409	0.98 (0.90-1.06)	0.574505
X-12038	M33389	MR Egger	47	-0.696467	0.64079	0.50 (0.14-1.75)	0.282873
	M33389	Weighted median	47	0.13455	0.189978	1.14 (0.79-1.66)	0.478797
	M33389	Inverse variance weighted	47	0.18533	0.137265	1.20 (0.92-1.58)	0.176963
	M33389	Simple mode	47	0.0355493	0.413409	1.04 (0.46-2.33)	0.931847
	M33389	Weighted mode	47	0.0220468	0.38715	1.02 (0.48-2.18)	0.954834
X-12039	M33390	MR Egger	14	0.0146418	0.107998	1.01 (0.82-1.25)	0.894406
	M33390	Weighted median	14	0.0852209	0.0701933	1.09 (0.95-1.25)	0.224714
	M33390	Inverse variance weighted	14	0.0723671	0.0539907	1.08 (0.97-1.20)	0.180127
	M33390	Simple mode	14	0.0625254	0.126454	1.06 (0.83-1.36)	0.629239
	M33390	Weighted mode	14	0.0665926	0.109363	1.07 (0.86-1.32)	0.553072
X-12040	M33391	MR Egger	15	0.0305471	0.0374584	1.03 (0.96-1.11)	0.429478
	M33391	Weighted median	15	0.0332464	0.0239152	1.03 (0.99-1.08)	0.164474
	M33391	Inverse variance weighted	15	0.0376881	0.0222917	1.04 (0.99-1.08)	0.0908973
	M33391	Simple mode	15	0.0213096	0.0335782	1.02 (0.96-1.09)	0.535906
	M33391	Weighted mode	15	0.032585	0.0254033	1.03 (0.98-1.09)	0.220424
X-12056	M33408	MR Egger	14	0.0377608	0.100209	1.04 (0.85-1.26)	0.712885
	M33408	Weighted median	14	0.0303952	0.0705556	1.03 (0.90-1.18)	0.666615
	M33408	Inverse variance weighted	14	-0.00352954	0.0513862	1.00 (0.90-1.10)	0.945239
	M33408	Simple mode	14	0.0223787	0.114938	1.02 (0.82-1.28)	0.848636
	M33408	Weighted mode	14	0.0251843	0.0852238	1.03 (0.87-1.21)	0.772273
X-12063	M33415	MR Egger	12	0.179002	0.0909179	1.20 (1.00-1.43)	0.0772943
	M33415	Weighted median	12	0.125688	0.0680514	1.13 (0.99-1.30)	0.0647541
	M33415	Inverse variance weighted	12	0.0903628	0.0639906	1.09 (0.97-1.24)	0.157913
	M33415	Simple mode	12	-0.0706106	0.146086	0.93 (0.70-1.24)	0.638326
	M33415	Weighted mode	12	0.142609	0.0674316	1.15 (1.01-1.32)	0.0580852
gamma-tocopherol	M33420	MR Egger	13	-0.0884178	0.15067	0.92 (0.68-1.23)	0.569166
	M33420	Weighted median	13	0.0830413	0.0997835	1.09 (0.89-1.32)	0.405288
	M33420	Inverse variance weighted	13	0.132886	0.0729021	1.14 (0.99-1.32)	0.0683325
	M33420	Simple mode	13	0.294701	0.144299	1.34 (1.01-1.78)	0.0637319
	M33420	Weighted mode	13	0.0262497	0.119123	1.03 (0.81-1.30)	0.829297
gamma-glutamylphenylalanine	M33422	MR Egger	34	0.186137	0.269099	1.20 (0.71-2.04)	0.494112
	M33422	Weighted median	34	0.189251	0.225966	1.21 (0.78-1.88)	0.4023
	M33422	Inverse variance weighted	34	-0.0421059	0.144079	0.96 (0.72-1.27)	0.770102
	M33422	Simple mode	34	0.156743	0.419624	1.17 (0.51-2.66)	0.711142
	M33422	Weighted mode	34	0.205796	0.25229	1.23 (0.75-2.01)	0.420514
p-acetamidophenylglucuronide	M33423	MR Egger	46	-0.00338763	0.00508878	1.00 (0.99-1.01)	0.509074
	M33423	Weighted median	46	-0.00282211	0.00392513	1.00 (0.99-1.00)	0.47215
	M33423	Inverse variance weighted	46	-0.00488094	0.00274631	1.00 (0.99-1.00)	0.0755238
	M33423	Simple mode	46	-0.0102447	0.0086688	0.99 (0.97-1.01)	0.243496
	M33423	Weighted mode	46	2.6589e-05	0.00579869	1.00 (0.99-1.01)	0.996362
isobutyrylcarnitine	M33441	MR Egger	6	-0.136184	0.435734	0.87 (0.37-2.05)	0.770246
	M33441	Weighted median	6	-0.250426	0.182965	0.78 (0.54-1.11)	0.171089
	M33441	Inverse variance weighted	6	-0.277184	0.144372	0.76 (0.57-1.01)	0.0548677
	M33441	Simple mode	6	-0.199516	0.24459	0.82 (0.51-1.32)	0.451756
	M33441	Weighted mode	6	-0.264992	0.2331	0.77 (0.49-1.21)	0.307145
pseudouridine	M33442	MR Egger	24	1.42037	0.671967	4.14 (1.11-15.45)	0.046108
	M33442	Weighted median	24	0.542762	0.330741	1.72 (0.90-3.29)	0.100787
	M33442	Inverse variance weighted	24	0.296635	0.247283	1.35 (0.83-2.18)	0.230303
	M33442	Simple mode	24	0.73765	0.685067	2.09 (0.55-8.01)	0.292754
	M33442	Weighted mode	24	0.73765	0.54341	2.09 (0.72-6.07)	0.187811
valerate	M33443	MR Egger	10	-0.145513	0.514401	0.86 (0.32-2.37)	0.784452
	M33443	Weighted median	10	-0.140698	0.211483	0.87 (0.57-1.31)	0.505866
	M33443	Inverse variance weighted	10	0.0307576	0.159953	1.03 (0.75-1.41)	0.847514
	M33443	Simple mode	10	-0.188977	0.331246	0.83 (0.43-1.58)	0.582296
	M33443	Weighted mode	10	-0.214593	0.308404	0.81 (0.44-1.48)	0.504113
palmitoleate (16:1n7)	M33447	MR Egger	3	0.547135	0.326061	1.73 (0.91-3.27)	0.342139
	M33447	Weighted median	3	0.0418121	0.270768	1.04 (0.61-1.77)	0.877278
	M33447	Inverse variance weighted	3	0.105137	0.295421	1.11 (0.62-1.98)	0.721925
	M33447	Simple mode	3	-0.457634	0.489286	0.63 (0.24-1.65)	0.448366
	M33447	Weighted mode	3	0.41464	0.283321	1.51 (0.87-2.64)	0.280888
alpha-ketoglutarate	M33453	MR Egger	18	0.133535	0.23942	1.14 (0.71-1.83)	0.58474
	M33453	Weighted median	18	0.200136	0.139819	1.22 (0.93-1.61)	0.152318
	M33453	Inverse variance weighted	18	0.0836543	0.101758	1.09 (0.89-1.33)	0.411025
	M33453	Simple mode	18	-0.102267	0.241213	0.90 (0.56-1.45)	0.676906
	M33453	Weighted mode	18	0.120469	0.176702	1.13 (0.80-1.59)	0.504571
erythronate*	M33477	MR Egger	43	0.531629	0.758689	1.70 (0.38-7.53)	0.487435
	M33477	Weighted median	43	-0.0389605	0.209043	0.96 (0.64-1.45)	0.85215
	M33477	Inverse variance weighted	43	0.0436217	0.171017	1.04 (0.75-1.46)	0.798667
	M33477	Simple mode	43	-0.146594	0.427374	0.86 (0.37-2.00)	0.7333
	M33477	Weighted mode	43	0.0660145	0.372322	1.07 (0.51-2.22)	0.860121
lathosterol	M33488	MR Egger	18	-0.138601	0.136258	0.87 (0.67-1.14)	0.324195
	M33488	Weighted median	18	-0.00795135	0.0964375	0.99 (0.82-1.20)	0.934288
	M33488	Inverse variance weighted	18	-0.0522377	0.066568	0.95 (0.83-1.08)	0.432613
	M33488	Simple mode	18	0.0380467	0.160179	1.04 (0.76-1.42)	0.815087
	M33488	Weighted mode	18	0.00777007	0.132359	1.01 (0.78-1.31)	0.953872
X-12092	M33507	MR Egger	17	0.0077919	0.0368728	1.01 (0.94-1.08)	0.835483
	M33507	Weighted median	17	0.0131943	0.0324168	1.01 (0.95-1.08)	0.683993
	M33507	Inverse variance weighted	17	0.021174	0.0296373	1.02 (0.96-1.08)	0.474957
	M33507	Simple mode	17	0.189845	0.140224	1.21 (0.92-1.59)	0.194596
	M33507	Weighted mode	17	0.0124706	0.0315547	1.01 (0.95-1.08)	0.697911
X-12093	M33508	MR Egger	12	0.0628286	0.0946366	1.06 (0.88-1.28)	0.52177
	M33508	Weighted median	12	0.0417443	0.060499	1.04 (0.93-1.17)	0.490195
	M33508	Inverse variance weighted	12	0.0665324	0.0470755	1.07 (0.97-1.17)	0.157564
	M33508	Simple mode	12	-0.0846641	0.0901276	0.92 (0.77-1.10)	0.367705
	M33508	Weighted mode	12	0.0343542	0.0628191	1.03 (0.92-1.17)	0.595384
X-12094	M33509	MR Egger	5	0.459929	0.502353	1.58 (0.59-4.24)	0.427417
	M33509	Weighted median	5	0.137986	0.235602	1.15 (0.72-1.82)	0.558096
	M33509	Inverse variance weighted	5	0.212259	0.183171	1.24 (0.86-1.77)	0.246536
	M33509	Simple mode	5	0.194839	0.327064	1.22 (0.64-2.31)	0.583432
	M33509	Weighted mode	5	0.149985	0.264742	1.16 (0.69-1.95)	0.601308
X-12095	M33510	MR Egger	20	0.0242634	0.190604	1.02 (0.71-1.49)	0.900117
	M33510	Weighted median	20	-0.0244794	0.149557	0.98 (0.73-1.31)	0.869983
	M33510	Inverse variance weighted	20	0.0205428	0.107366	1.02 (0.83-1.26)	0.848264
	M33510	Simple mode	20	-0.135014	0.278607	0.87 (0.51-1.51)	0.633498
	M33510	Weighted mode	20	-0.04931	0.171094	0.95 (0.68-1.33)	0.776311
X-12100	M33515	MR Egger	40	-0.148468	0.601845	0.86 (0.26-2.80)	0.806478
	M33515	Weighted median	40	-0.0633314	0.197546	0.94 (0.64-1.38)	0.74852
	M33515	Inverse variance weighted	40	-0.042879	0.141547	0.96 (0.73-1.26)	0.761943
	M33515	Simple mode	40	-0.0822144	0.374194	0.92 (0.44-1.92)	0.827243
	M33515	Weighted mode	40	-0.0958427	0.36762	0.91 (0.44-1.87)	0.795687
X-12116	M33531	MR Egger	10	-0.237927	0.263801	0.79 (0.47-1.32)	0.393444
	M33531	Weighted median	10	-0.038507	0.114165	0.96 (0.77-1.20)	0.735897
	M33531	Inverse variance weighted	10	-0.0257156	0.086203	0.97 (0.82-1.15)	0.765463
	M33531	Simple mode	10	0.171881	0.203284	1.19 (0.80-1.77)	0.419731
	M33531	Weighted mode	10	-0.137839	0.139547	0.87 (0.66-1.15)	0.349078
eicosenoate (20:1n9 or 11)	M33587	MR Egger	7	0.732938	0.40139	2.08 (0.95-4.57)	0.127422
	M33587	Weighted median	7	0.0621395	0.190724	1.06 (0.73-1.55)	0.744569
	M33587	Inverse variance weighted	7	0.0487817	0.150822	1.05 (0.78-1.41)	0.746363
	M33587	Simple mode	7	-0.286376	0.308897	0.75 (0.41-1.38)	0.389648
	M33587	Weighted mode	7	0.266253	0.253624	1.31 (0.79-2.15)	0.334246
X-12188	M33609	MR Egger	17	-0.00342453	0.0315419	1.00 (0.94-1.06)	0.914982
	M33609	Weighted median	17	0.0127905	0.028751	1.01 (0.96-1.07)	0.656412
	M33609	Inverse variance weighted	17	-0.00886663	0.0199205	0.99 (0.95-1.03)	0.656247
	M33609	Simple mode	17	0.0228071	0.0499681	1.02 (0.93-1.13)	0.654214
	M33609	Weighted mode	17	0.0064779	0.0328037	1.01 (0.94-1.07)	0.845943
X-12189	M33610	MR Egger	26	0.00514195	0.0263113	1.01 (0.95-1.06)	0.846704
	M33610	Weighted median	26	-0.0113318	0.0224606	0.99 (0.95-1.03)	0.613898
	M33610	Inverse variance weighted	26	0.00586449	0.0172438	1.01 (0.97-1.04)	0.733786
	M33610	Simple mode	26	0.0102655	0.0378886	1.01 (0.94-1.09)	0.788662
	M33610	Weighted mode	26	0.000504034	0.023084	1.00 (0.96-1.05)	0.982753
X-12206	M33627	MR Egger	11	0.630391	0.466844	1.88 (0.75-4.69)	0.209886
	M33627	Weighted median	11	0.0210479	0.193359	1.02 (0.70-1.49)	0.913319
	M33627	Inverse variance weighted	11	-0.0718796	0.135515	0.93 (0.71-1.21)	0.595821
	M33627	Simple mode	11	0.146406	0.301308	1.16 (0.64-2.09)	0.637508
	M33627	Weighted mode	11	0.11682	0.280981	1.12 (0.65-1.95)	0.686368
X-12212	M33633	MR Egger	11	0.182531	0.111642	1.20 (0.96-1.49)	0.136485
	M33633	Weighted median	11	0.0639684	0.0873638	1.07 (0.90-1.27)	0.464042
	M33633	Inverse variance weighted	11	0.0159902	0.0639919	1.02 (0.90-1.15)	0.802681
	M33633	Simple mode	11	0.170742	0.181958	1.19 (0.83-1.69)	0.370171
	M33633	Weighted mode	11	0.149046	0.0983396	1.16 (0.96-1.41)	0.160567
X-12216	M33637	MR Egger	10	0.111308	0.114254	1.12 (0.89-1.40)	0.358486
	M33637	Weighted median	10	0.122861	0.090216	1.13 (0.95-1.35)	0.173244
	M33637	Inverse variance weighted	10	0.108692	0.0672815	1.11 (0.98-1.27)	0.106206
	M33637	Simple mode	10	0.116446	0.131688	1.12 (0.87-1.45)	0.399565
	M33637	Weighted mode	10	0.128874	0.112079	1.14 (0.91-1.42)	0.279842
X-12217	M33638	MR Egger	9	0.138536	0.186377	1.15 (0.80-1.66)	0.481489
	M33638	Weighted median	9	0.0906264	0.133278	1.09 (0.84-1.42)	0.496516
	M33638	Inverse variance weighted	9	0.129529	0.0999816	1.14 (0.94-1.38)	0.195137
	M33638	Simple mode	9	0.221369	0.195622	1.25 (0.85-1.83)	0.290575
	M33638	Weighted mode	9	0.0423099	0.16732	1.04 (0.75-1.45)	0.806746
X-12230	M33652	MR Egger	9	-0.0330242	0.144046	0.97 (0.73-1.28)	0.825219
	M33652	Weighted median	9	0.113306	0.109051	1.12 (0.90-1.39)	0.2988
	M33652	Inverse variance weighted	9	0.10333	0.0790806	1.11 (0.95-1.29)	0.191336
	M33652	Simple mode	9	0.22143	0.188932	1.25 (0.86-1.81)	0.274913
	M33652	Weighted mode	9	-0.0313901	0.114427	0.97 (0.77-1.21)	0.790787
X-12231	M33653	MR Egger	12	-0.267514	0.188502	0.77 (0.53-1.11)	0.186261
	M33653	Weighted median	12	-0.080391	0.118103	0.92 (0.73-1.16)	0.496069
	M33653	Inverse variance weighted	12	0.00873037	0.0857849	1.01 (0.85-1.19)	0.918939
	M33653	Simple mode	12	-0.192953	0.205689	0.82 (0.55-1.23)	0.368344
	M33653	Weighted mode	12	-0.172261	0.139953	0.84 (0.64-1.11)	0.244051
X-12236	M33658	MR Egger	8	0.272453	0.182101	1.31 (0.92-1.88)	0.185246
	M33658	Weighted median	8	0.0968485	0.0982958	1.10 (0.91-1.34)	0.324488
	M33658	Inverse variance weighted	8	0.0196723	0.0829465	1.02 (0.87-1.20)	0.812526
	M33658	Simple mode	8	0.107693	0.159597	1.11 (0.81-1.52)	0.52147
	M33658	Weighted mode	8	0.142763	0.124795	1.15 (0.90-1.47)	0.290238
X-12244	M33666	MR Egger	22	0.269218	0.391709	1.31 (0.61-2.82)	0.499793
	M33666	Weighted median	22	-0.0990498	0.173658	0.91 (0.64-1.27)	0.568426
	M33666	Inverse variance weighted	22	0.00555173	0.139961	1.01 (0.76-1.32)	0.968359
	M33666	Simple mode	22	-0.180797	0.30488	0.83 (0.46-1.52)	0.559506
	M33666	Weighted mode	22	-0.170889	0.244104	0.84 (0.52-1.36)	0.491569
X-12253	M33675	MR Egger	8	-0.56184	0.321022	0.57 (0.30-1.07)	0.130662
	M33675	Weighted median	8	-0.127424	0.123013	0.88 (0.69-1.12)	0.300266
	M33675	Inverse variance weighted	8	-0.0779728	0.0896346	0.92 (0.78-1.10)	0.384357
	M33675	Simple mode	8	-0.134344	0.179979	0.87 (0.61-1.24)	0.479715
	M33675	Weighted mode	8	-0.178973	0.143532	0.84 (0.63-1.11)	0.25253
X-12261	M33683	MR Egger	12	-0.0644934	0.060283	0.94 (0.83-1.06)	0.309832
	M33683	Weighted median	12	-0.00527437	0.0436945	0.99 (0.91-1.08)	0.903921
	M33683	Inverse variance weighted	12	0.0107669	0.031413	1.01 (0.95-1.08)	0.731785
	M33683	Simple mode	12	0.103092	0.0729079	1.11 (0.96-1.28)	0.185035
	M33683	Weighted mode	12	-0.0222419	0.0466016	0.98 (0.89-1.07)	0.642506
X-12329	M33751	MR Egger	23	0.00870864	0.0161589	1.01 (0.98-1.04)	0.595597
	M33751	Weighted median	23	-0.0050897	0.015578	0.99 (0.97-1.03)	0.743876
	M33751	Inverse variance weighted	23	0.00438947	0.0120359	1.00 (0.98-1.03)	0.715336
	M33751	Simple mode	23	0.00488178	0.0222581	1.00 (0.96-1.05)	0.828419
	M33751	Weighted mode	23	-0.00392552	0.0151206	1.00 (0.97-1.03)	0.797575
X-10346	M33782	MR Egger	14	0.146054	0.0584639	1.16 (1.03-1.30)	0.0280085
	M33782	Weighted median	14	0.0859018	0.050626	1.09 (0.99-1.20)	0.089736
	M33782	Inverse variance weighted	14	0.0843606	0.0356963	1.09 (1.01-1.17)	0.0181135
	M33782	Simple mode	14	0.0723909	0.0839302	1.08 (0.91-1.27)	0.404037
	M33782	Weighted mode	14	0.0766824	0.0655584	1.08 (0.95-1.23)	0.263129
ADpSGEGDFXAEGGGVR*	M33801	MR Egger	5	-0.399741	0.560176	0.67 (0.22-2.01)	0.526981
	M33801	Weighted median	5	-0.244067	0.148486	0.78 (0.59-1.05)	0.100238
	M33801	Inverse variance weighted	5	-0.149104	0.146793	0.86 (0.65-1.15)	0.309754
	M33801	Simple mode	5	-0.275519	0.228616	0.76 (0.49-1.19)	0.294562
	M33801	Weighted mode	5	-0.277923	0.276729	0.76 (0.44-1.30)	0.372052
1-eicosatrienoylglycerophosphocholine*	M33821	MR Egger	16	0.306808	0.322219	1.36 (0.72-2.56)	0.357162
	M33821	Weighted median	16	0.0242195	0.152934	1.02 (0.76-1.38)	0.874169
	M33821	Inverse variance weighted	16	-0.0738927	0.120882	0.93 (0.73-1.18)	0.541014
	M33821	Simple mode	16	-0.272533	0.267072	0.76 (0.45-1.29)	0.323693
	M33821	Weighted mode	16	-0.0715949	0.204326	0.93 (0.62-1.39)	0.730914
1-docosahexaenoylglycerophosphocholine*	M33822	MR Egger	8	-0.223427	0.695053	0.80 (0.20-3.12)	0.75877
	M33822	Weighted median	8	-0.168178	0.214273	0.85 (0.56-1.29)	0.432525
	M33822	Inverse variance weighted	8	-0.16292	0.214262	0.85 (0.56-1.29)	0.447029
	M33822	Simple mode	8	-0.362913	0.30463	0.70 (0.38-1.26)	0.272348
	M33822	Weighted mode	8	-0.169628	0.247838	0.84 (0.52-1.37)	0.515716
X-12405	M33833	MR Egger	7	-0.21392	0.411289	0.81 (0.36-1.81)	0.62518
	M33833	Weighted median	7	-0.0758314	0.164721	0.93 (0.67-1.28)	0.645255
	M33833	Inverse variance weighted	7	-0.0453914	0.122568	0.96 (0.75-1.22)	0.711132
	M33833	Simple mode	7	0.260937	0.269989	1.30 (0.76-2.20)	0.371132
	M33833	Weighted mode	7	-0.197813	0.203921	0.82 (0.55-1.22)	0.369486
X-12407	M33835	MR Egger	9	-0.121539	0.130883	0.89 (0.69-1.14)	0.383995
	M33835	Weighted median	9	-0.00967037	0.063745	0.99 (0.87-1.12)	0.87942
	M33835	Inverse variance weighted	9	0.0211971	0.0492931	1.02 (0.93-1.13)	0.667179
	M33835	Simple mode	9	-0.0201149	0.088144	0.98 (0.82-1.16)	0.825211
	M33835	Weighted mode	9	-0.00543357	0.0696289	0.99 (0.87-1.14)	0.939716
X-12428	M33864	MR Egger	9	-0.334689	0.150806	0.72 (0.53-0.96)	0.0619389
	M33864	Weighted median	9	-0.0896787	0.0888881	0.91 (0.77-1.09)	0.313025
	M33864	Inverse variance weighted	9	0.0220331	0.0843186	1.02 (0.87-1.21)	0.793855
	M33864	Simple mode	9	-0.102993	0.123899	0.90 (0.71-1.15)	0.429934
	M33864	Weighted mode	9	-0.115694	0.112933	0.89 (0.71-1.11)	0.335601
1-eicosadienoylglycerophosphocholine*	M33871	MR Egger	10	0.0567517	0.247981	1.06 (0.65-1.72)	0.824723
	M33871	Weighted median	10	-0.0757187	0.172458	0.93 (0.66-1.30)	0.660622
	M33871	Inverse variance weighted	10	-0.198962	0.121005	0.82 (0.65-1.04)	0.100126
	M33871	Simple mode	10	-0.164174	0.268018	0.85 (0.50-1.43)	0.555333
	M33871	Weighted mode	10	-0.0784446	0.183636	0.92 (0.65-1.33)	0.67929
X-12435	M33877	MR Egger	26	0.0269886	0.0224767	1.03 (0.98-1.07)	0.241571
	M33877	Weighted median	26	0.016848	0.0188681	1.02 (0.98-1.06)	0.37189
	M33877	Inverse variance weighted	26	0.0136377	0.0129551	1.01 (0.99-1.04)	0.292485
	M33877	Simple mode	26	0.00232717	0.0389251	1.00 (0.93-1.08)	0.952802
	M33877	Weighted mode	26	-0.0127998	0.0363682	0.99 (0.92-1.06)	0.727824
X-12441	M33883	MR Egger	14	-0.256263	0.113607	0.77 (0.62-0.97)	0.0435472
	M33883	Weighted median	14	-0.0677684	0.050883	0.93 (0.85-1.03)	0.18291
	M33883	Inverse variance weighted	14	0.00952756	0.0388739	1.01 (0.94-1.09)	0.806388
	M33883	Simple mode	14	-0.0807933	0.101593	0.92 (0.76-1.13)	0.440737
	M33883	Weighted mode	14	-0.0863225	0.065236	0.92 (0.81-1.04)	0.208559
X-12442	M33884	MR Egger	12	-0.219851	0.195282	0.80 (0.55-1.18)	0.286538
	M33884	Weighted median	12	-0.0689138	0.112894	0.93 (0.75-1.16)	0.541578
	M33884	Inverse variance weighted	12	-0.0585861	0.0874901	0.94 (0.79-1.12)	0.503093
	M33884	Simple mode	12	-0.00174313	0.164811	1.00 (0.72-1.38)	0.991751
	M33884	Weighted mode	12	-0.0862658	0.135219	0.92 (0.70-1.20)	0.536548
X-12443	M33885	MR Egger	13	0.0143297	0.0878383	1.01 (0.85-1.21)	0.873369
	M33885	Weighted median	13	-0.0301357	0.0608808	0.97 (0.86-1.09)	0.620604
	M33885	Inverse variance weighted	13	-0.0625095	0.0451007	0.94 (0.86-1.03)	0.165747
	M33885	Simple mode	13	-0.0380359	0.0872751	0.96 (0.81-1.14)	0.670707
	M33885	Weighted mode	13	-0.0297832	0.0702809	0.97 (0.85-1.11)	0.679228
X-12450	M33892	MR Egger	26	0.00711932	0.149823	1.01 (0.75-1.35)	0.962493
	M33892	Weighted median	26	0.0661394	0.140672	1.07 (0.81-1.41)	0.638234
	M33892	Inverse variance weighted	26	-0.0196325	0.0926046	0.98 (0.82-1.18)	0.832104
	M33892	Simple mode	26	-0.300657	0.267937	0.74 (0.44-1.25)	0.272474
	M33892	Weighted mode	26	0.0517631	0.151873	1.05 (0.78-1.42)	0.736079
X-12456	M33901	MR Egger	15	0.17519	0.154566	1.19 (0.88-1.61)	0.277503
	M33901	Weighted median	15	0.163692	0.106937	1.18 (0.96-1.45)	0.125834
	M33901	Inverse variance weighted	15	0.136975	0.0768695	1.15 (0.99-1.33)	0.0747626
	M33901	Simple mode	15	0.0580564	0.152007	1.06 (0.79-1.43)	0.708247
	M33901	Weighted mode	15	0.167662	0.126211	1.18 (0.92-1.51)	0.205285
X-12465	M33910	MR Egger	12	0.379083	0.129657	1.46 (1.13-1.88)	0.0152026
	M33910	Weighted median	12	0.18369	0.109057	1.20 (0.97-1.49)	0.0921154
	M33910	Inverse variance weighted	12	0.0886892	0.090699	1.09 (0.91-1.31)	0.328153
	M33910	Simple mode	12	0.234864	0.177554	1.26 (0.89-1.79)	0.212751
	M33910	Weighted mode	12	0.234864	0.11677	1.26 (1.01-1.59)	0.0694419
piperine	M33935	MR Egger	10	0.197933	0.167394	1.22 (0.88-1.69)	0.270982
	M33935	Weighted median	10	0.0548258	0.0945691	1.06 (0.88-1.27)	0.562088
	M33935	Inverse variance weighted	10	0.0928365	0.0697262	1.10 (0.96-1.26)	0.183043
	M33935	Simple mode	10	-0.0129891	0.156846	0.99 (0.73-1.34)	0.935812
	M33935	Weighted mode	10	-0.00144791	0.164353	1.00 (0.72-1.38)	0.993163
octanoylcarnitine	M33936	MR Egger	9	1.53756	1.02284	4.65 (0.63-34.55)	0.176487
	M33936	Weighted median	9	-0.00524478	0.211168	0.99 (0.66-1.50)	0.980185
	M33936	Inverse variance weighted	9	-0.0187717	0.160655	0.98 (0.72-1.34)	0.906983
	M33936	Simple mode	9	0.110689	0.337653	1.12 (0.58-2.17)	0.751463
	M33936	Weighted mode	9	0.10077	0.299271	1.11 (0.62-1.99)	0.744992
alpha-hydroxyisovalerate	M33937	MR Egger	13	0.103903	0.272071	1.11 (0.65-1.89)	0.709812
	M33937	Weighted median	13	-0.0713173	0.132673	0.93 (0.72-1.21)	0.590892
	M33937	Inverse variance weighted	13	-0.112598	0.0964482	0.89 (0.74-1.08)	0.243032
	M33937	Simple mode	13	-0.493353	0.210573	0.61 (0.40-0.92)	0.0371887
	M33937	Weighted mode	13	-0.0484887	0.144491	0.95 (0.72-1.26)	0.74298
N-acetylthreonine	M33939	MR Egger	12	0.0785488	0.63327	1.08 (0.31-3.74)	0.903744
	M33939	Weighted median	12	0.163537	0.249859	1.18 (0.72-1.92)	0.512781
	M33939	Inverse variance weighted	12	0.0871967	0.196592	1.09 (0.74-1.60)	0.657374
	M33939	Simple mode	12	0.14441	0.370074	1.16 (0.56-2.39)	0.703825
	M33939	Weighted mode	12	0.191324	0.268232	1.21 (0.72-2.05)	0.49053
decanoylcarnitine	M33941	MR Egger	10	0.172077	0.205836	1.19 (0.79-1.78)	0.427423
	M33941	Weighted median	10	0.126414	0.153149	1.13 (0.84-1.53)	0.409127
	M33941	Inverse variance weighted	10	0.0614149	0.113621	1.06 (0.85-1.33)	0.588834
	M33941	Simple mode	10	0.100998	0.22718	1.11 (0.71-1.73)	0.667128
	M33941	Weighted mode	10	0.154065	0.169487	1.17 (0.84-1.63)	0.38704
1-palmitoylglycerophosphocholine	M33955	MR Egger	30	0.965795	0.957821	2.63 (0.40-17.17)	0.321933
	M33955	Weighted median	30	0.0403353	0.272812	1.04 (0.61-1.78)	0.882461
	M33955	Inverse variance weighted	30	-0.163631	0.209657	0.85 (0.56-1.28)	0.435116
	M33955	Simple mode	30	0.469803	0.54649	1.60 (0.55-4.67)	0.39702
	M33955	Weighted mode	30	0.469803	0.501825	1.60 (0.60-4.28)	0.356908
1-heptadecanoylglycerophosphocholine	M33957	MR Egger	9	0.526443	0.561018	1.69 (0.56-5.08)	0.379294
	M33957	Weighted median	9	-0.149742	0.176543	0.86 (0.61-1.22)	0.396331
	M33957	Inverse variance weighted	9	-0.172482	0.135752	0.84 (0.64-1.10)	0.203884
	M33957	Simple mode	9	-0.0105324	0.276931	0.99 (0.58-1.70)	0.970594
	M33957	Weighted mode	9	-0.135499	0.26494	0.87 (0.52-1.47)	0.622861
1-oleoylglycerophosphocholine	M33960	MR Egger	12	0.531383	0.434961	1.70 (0.73-3.99)	0.249846
	M33960	Weighted median	12	0.413017	0.232639	1.51 (0.96-2.38)	0.0758398
	M33960	Inverse variance weighted	12	0.260139	0.193471	1.30 (0.89-1.90)	0.178759
	M33960	Simple mode	12	0.677936	0.372331	1.97 (0.95-4.09)	0.0959247
	M33960	Weighted mode	12	0.445232	0.28613	1.56 (0.89-2.73)	0.147982
1-stearoylglycerophosphocholine	M33961	MR Egger	8	0.145239	0.480667	1.16 (0.45-2.97)	0.77273
	M33961	Weighted median	8	0.227023	0.236905	1.25 (0.79-2.00)	0.337917
	M33961	Inverse variance weighted	8	0.35193	0.191546	1.42 (0.98-2.07)	0.066164
	M33961	Simple mode	8	0.678366	0.37528	1.97 (0.94-4.11)	0.113609
	M33961	Weighted mode	8	0.331844	0.327362	1.39 (0.73-2.65)	0.34448
5-dodecenoate (12:1n7)	M33968	MR Egger	11	-0.246858	0.190909	0.78 (0.54-1.14)	0.228192
	M33968	Weighted median	11	-0.253854	0.121561	0.78 (0.61-0.98)	0.0367719
	M33968	Inverse variance weighted	11	-0.181135	0.0922345	0.83 (0.70-1.00)	0.0495475
	M33968	Simple mode	11	-0.238349	0.199627	0.79 (0.53-1.17)	0.260043
	M33968	Weighted mode	11	-0.230824	0.147069	0.79 (0.60-1.06)	0.147606
stearidonate (18:4n3)	M33969	MR Egger	9	0.0173808	0.366559	1.02 (0.50-2.09)	0.963506
	M33969	Weighted median	9	-0.177373	0.159351	0.84 (0.61-1.14)	0.265665
	M33969	Inverse variance weighted	9	-0.0488506	0.135249	0.95 (0.73-1.24)	0.717957
	M33969	Simple mode	9	-0.150547	0.234952	0.86 (0.54-1.36)	0.539598
	M33969	Weighted mode	9	-0.197455	0.224342	0.82 (0.53-1.27)	0.404442
10-heptadecenoate (17:1n7)	M33971	Inverse variance weighted	2	0.083606	0.352491	1.09 (0.54-2.17)	0.812513
10-nonadecenoate (19:1n9)	M33972	MR Egger	3	-0.145364	0.609199	0.86 (0.26-2.85)	0.850881
	M33972	Weighted median	3	0.152535	0.278047	1.16 (0.68-2.01)	0.583284
	M33972	Inverse variance weighted	3	0.162218	0.245102	1.18 (0.73-1.90)	0.508074
	M33972	Simple mode	3	0.273627	0.350545	1.31 (0.66-2.61)	0.516771
	M33972	Weighted mode	3	0.076933	0.310019	1.08 (0.59-1.98)	0.827168
epiandrosterone sulfate	M33973	MR Egger	3	0.261865	0.186753	1.30 (0.90-1.87)	0.394391
	M33973	Weighted median	3	0.237538	0.0740772	1.27 (1.10-1.47)	0.001343
	M33973	Inverse variance weighted	3	0.201171	0.0994578	1.22 (1.01-1.49)	0.0431067
	M33973	Simple mode	3	0.246282	0.147136	1.28 (0.96-1.71)	0.236139
	M33973	Weighted mode	3	0.238209	0.0749855	1.27 (1.10-1.47)	0.0864378
linolenate [alpha or gamma; (18:3n3 or 6)]	M34035	MR Egger	3	0.897702	0.444449	2.45 (1.03-5.86)	0.292665
	M34035	Weighted median	3	0.632824	0.239736	1.88 (1.18-3.01)	0.00829864
	M34035	Inverse variance weighted	3	0.538133	0.197039	1.71 (1.16-2.52)	0.0063122
	M34035	Simple mode	3	0.646821	0.267014	1.91 (1.13-3.22)	0.136397
	M34035	Weighted mode	3	0.639665	0.245991	1.90 (1.17-3.07)	0.121514
X-12510	M34040	MR Egger	14	-0.106791	0.105833	0.90 (0.73-1.11)	0.332861
	M34040	Weighted median	14	-0.0886523	0.0743409	0.92 (0.79-1.06)	0.233061
	M34040	Inverse variance weighted	14	-0.00965899	0.0696555	0.99 (0.86-1.14)	0.889712
	M34040	Simple mode	14	0.0161258	0.199033	1.02 (0.69-1.50)	0.936659
	M34040	Weighted mode	14	-0.0771836	0.0722489	0.93 (0.80-1.07)	0.304821
X-12524	M34062	MR Egger	25	0.530733	0.669098	1.70 (0.46-6.31)	0.435765
	M34062	Weighted median	25	-0.0398705	0.312337	0.96 (0.52-1.77)	0.898424
	M34062	Inverse variance weighted	25	0.0966162	0.244716	1.10 (0.68-1.78)	0.692983
	M34062	Simple mode	25	0.0419208	0.545905	1.04 (0.36-3.04)	0.939426
	M34062	Weighted mode	25	0.0227321	0.45384	1.02 (0.42-2.49)	0.960466
bilirubin (E,Z or Z,E)*	M34106	MR Egger	13	0.0368138	0.186565	1.04 (0.72-1.50)	0.847173
	M34106	Weighted median	13	0.0415687	0.107958	1.04 (0.84-1.29)	0.700203
	M34106	Inverse variance weighted	13	0.0382851	0.0779016	1.04 (0.89-1.21)	0.623105
	M34106	Simple mode	13	0.111019	0.166236	1.12 (0.81-1.55)	0.516875
	M34106	Weighted mode	13	0.0531912	0.141522	1.05 (0.80-1.39)	0.713587
metoprolol acid metabolite*	M34109	MR Egger	30	-0.0200336	0.0108923	0.98 (0.96-1.00)	0.0765068
	M34109	Weighted median	30	-0.0163463	0.0101829	0.98 (0.96-1.00)	0.108436
	M34109	Inverse variance weighted	30	-0.0100232	0.00647305	0.99 (0.98-1.00)	0.121512
	M34109	Simple mode	30	-0.0201347	0.0175993	0.98 (0.95-1.01)	0.261954
	M34109	Weighted mode	30	-0.0207216	0.012282	0.98 (0.96-1.00)	0.102302
X-12544	M34112	MR Egger	18	-0.146922	0.1055	0.86 (0.70-1.06)	0.182787
	M34112	Weighted median	18	-0.167887	0.0825779	0.85 (0.72-0.99)	0.0420453
	M34112	Inverse variance weighted	18	-0.145772	0.057044	0.86 (0.77-0.97)	0.0106054
	M34112	Simple mode	18	-0.177173	0.128336	0.84 (0.65-1.08)	0.185303
	M34112	Weighted mode	18	-0.173984	0.0986795	0.84 (0.69-1.02)	0.0958444
X-12556	M34123	MR Egger	21	0.296865	0.364496	1.35 (0.66-2.75)	0.425477
	M34123	Weighted median	21	-0.150797	0.169817	0.86 (0.62-1.20)	0.374541
	M34123	Inverse variance weighted	21	-0.0583374	0.136253	0.94 (0.72-1.23)	0.668538
	M34123	Simple mode	21	-0.291518	0.326471	0.75 (0.39-1.42)	0.382509
	M34123	Weighted mode	21	-0.0988526	0.232061	0.91 (0.57-1.43)	0.674673
1-arachidonoylglycerophosphoinositol*	M34214	MR Egger	15	0.0579543	0.255287	1.06 (0.64-1.75)	0.823942
	M34214	Weighted median	15	0.14974	0.186033	1.16 (0.81-1.67)	0.42087
	M34214	Inverse variance weighted	15	0.113603	0.1324	1.12 (0.86-1.45)	0.390877
	M34214	Simple mode	15	0.15193	0.27947	1.16 (0.67-2.01)	0.595243
	M34214	Weighted mode	15	0.140965	0.240093	1.15 (0.72-1.84)	0.566468
X-12627	M34221	MR Egger	11	0.320803	0.348253	1.38 (0.70-2.73)	0.380987
	M34221	Weighted median	11	0.0634113	0.131819	1.07 (0.82-1.38)	0.630483
	M34221	Inverse variance weighted	11	0.133205	0.11434	1.14 (0.91-1.43)	0.244022
	M34221	Simple mode	11	0.0229887	0.193245	1.02 (0.70-1.49)	0.907662
	M34221	Weighted mode	11	0.0366567	0.162383	1.04 (0.75-1.43)	0.825948
X-12644	M34244	MR Egger	19	0.0676255	0.280944	1.07 (0.62-1.86)	0.812661
	M34244	Weighted median	19	-0.0950779	0.146655	0.91 (0.68-1.21)	0.516783
	M34244	Inverse variance weighted	19	-0.0814696	0.121556	0.92 (0.73-1.17)	0.502715
	M34244	Simple mode	19	-0.078672	0.272079	0.92 (0.54-1.58)	0.77577
	M34244	Weighted mode	19	-0.142097	0.210464	0.87 (0.57-1.31)	0.508154
X-12645	M34245	MR Egger	18	0.166524	0.192763	1.18 (0.81-1.72)	0.400421
	M34245	Weighted median	18	0.105829	0.108509	1.11 (0.90-1.38)	0.32941
	M34245	Inverse variance weighted	18	0.0323731	0.0777928	1.03 (0.89-1.20)	0.677304
	M34245	Simple mode	18	0.139054	0.188452	1.15 (0.79-1.66)	0.470655
	M34245	Weighted mode	18	0.119503	0.125215	1.13 (0.88-1.44)	0.353264
asparagine	M34283	MR Egger	39	0.051791	0.274629	1.05 (0.61-1.80)	0.851448
	M34283	Weighted median	39	0.204662	0.172274	1.23 (0.88-1.72)	0.234832
	M34283	Inverse variance weighted	39	0.183006	0.149068	1.20 (0.90-1.61)	0.219572
	M34283	Simple mode	39	0.321832	0.295016	1.38 (0.77-2.46)	0.282187
	M34283	Weighted mode	39	0.178404	0.173838	1.20 (0.85-1.68)	0.311255
X-12680	M34289	MR Egger	13	0.131141	0.286035	1.14 (0.65-2.00)	0.655533
	M34289	Weighted median	13	0.0992525	0.137537	1.10 (0.84-1.45)	0.470514
	M34289	Inverse variance weighted	13	0.159101	0.108982	1.17 (0.95-1.45)	0.144324
	M34289	Simple mode	13	0.040162	0.193232	1.04 (0.71-1.52)	0.838837
	M34289	Weighted mode	13	0.084304	0.140445	1.09 (0.83-1.43)	0.559496
X-12696	M34306	MR Egger	19	0.379816	0.402852	1.46 (0.66-3.22)	0.358982
	M34306	Weighted median	19	-0.196453	0.210212	0.82 (0.54-1.24)	0.350022
	M34306	Inverse variance weighted	19	-0.0472405	0.148804	0.95 (0.71-1.28)	0.750888
	M34306	Simple mode	19	-0.21111	0.378951	0.81 (0.39-1.70)	0.584327
	M34306	Weighted mode	19	-0.183804	0.364662	0.83 (0.41-1.70)	0.620347
X-12704	M34314	MR Egger	12	-0.0835112	0.233681	0.92 (0.58-1.45)	0.728239
	M34314	Weighted median	12	-0.00916604	0.0764862	0.99 (0.85-1.15)	0.904611
	M34314	Inverse variance weighted	12	0.014895	0.0668186	1.02 (0.89-1.16)	0.8236
	M34314	Simple mode	12	-0.0128446	0.0971469	0.99 (0.82-1.19)	0.897199
	M34314	Weighted mode	12	-0.0198527	0.0891194	0.98 (0.82-1.17)	0.8278
X-12712	M34322	MR Egger	36	0.0389208	0.0287441	1.04 (0.98-1.10)	0.184655
	M34322	Weighted median	36	0.0305321	0.0228009	1.03 (0.99-1.08)	0.180546
	M34322	Inverse variance weighted	36	0.00949973	0.0152777	1.01 (0.98-1.04)	0.53407
	M34322	Simple mode	36	0.0183734	0.0434536	1.02 (0.94-1.11)	0.675008
	M34322	Weighted mode	36	0.0218178	0.0238352	1.02 (0.98-1.07)	0.366268
X-12717	M34327	MR Egger	9	-0.221207	0.205299	0.80 (0.54-1.20)	0.316987
	M34327	Weighted median	9	0.0841514	0.0614411	1.09 (0.96-1.23)	0.170804
	M34327	Inverse variance weighted	9	0.0814514	0.0467073	1.08 (0.99-1.19)	0.0811819
	M34327	Simple mode	9	0.123061	0.0911241	1.13 (0.95-1.35)	0.213819
	M34327	Weighted mode	9	0.128185	0.0927838	1.14 (0.95-1.36)	0.204466
X-12719	M34329	MR Egger	12	-0.0652221	0.145944	0.94 (0.70-1.25)	0.664473
	M34329	Weighted median	12	-0.0781726	0.0646178	0.92 (0.81-1.05)	0.226368
	M34329	Inverse variance weighted	12	0.008415	0.0593142	1.01 (0.90-1.13)	0.887182
	M34329	Simple mode	12	-0.105068	0.0990641	0.90 (0.74-1.09)	0.3116
	M34329	Weighted mode	12	-0.0865582	0.0779408	0.92 (0.79-1.07)	0.290442
X-12726	M34336	MR Egger	22	0.137918	0.0549077	1.15 (1.03-1.28)	0.0207039
	M34336	Weighted median	22	0.150745	0.0724094	1.16 (1.01-1.34)	0.0373563
	M34336	Inverse variance weighted	22	0.121418	0.0451405	1.13 (1.03-1.23)	0.00714998
	M34336	Simple mode	22	0.178032	0.116508	1.19 (0.95-1.50)	0.141418
	M34336	Weighted mode	22	0.126432	0.0593526	1.13 (1.01-1.27)	0.0451435
X-12728	M34338	MR Egger	39	-0.00595119	0.00870773	0.99 (0.98-1.01)	0.498588
	M34338	Weighted median	39	0.00444541	0.00759007	1.00 (0.99-1.02)	0.558085
	M34338	Inverse variance weighted	39	0.00383423	0.00555161	1.00 (0.99-1.01)	0.489784
	M34338	Simple mode	39	0.0183615	0.0119426	1.02 (0.99-1.04)	0.132463
	M34338	Weighted mode	39	0.00530207	0.00697501	1.01 (0.99-1.02)	0.451855
X-12729	M34339	MR Egger	21	0.0834799	0.0520156	1.09 (0.98-1.20)	0.125009
	M34339	Weighted median	21	0.0149237	0.0395308	1.02 (0.94-1.10)	0.705786
	M34339	Inverse variance weighted	21	0.0054083	0.0293019	1.01 (0.95-1.06)	0.853565
	M34339	Simple mode	21	0.0494517	0.066324	1.05 (0.92-1.20)	0.464578
	M34339	Weighted mode	21	0.0189245	0.0556101	1.02 (0.91-1.14)	0.737174
X-12734	M34344	MR Egger	12	-0.0387006	0.0696208	0.96 (0.84-1.10)	0.590514
	M34344	Weighted median	12	0.00500973	0.045011	1.01 (0.92-1.10)	0.911378
	M34344	Inverse variance weighted	12	0.00800714	0.0415008	1.01 (0.93-1.09)	0.847006
	M34344	Simple mode	12	-0.00263165	0.0545314	1.00 (0.90-1.11)	0.962375
	M34344	Weighted mode	12	0.000153466	0.0415696	1.00 (0.92-1.09)	0.99712
X-12740	M34350	MR Egger	13	-0.0334366	0.0906012	0.97 (0.81-1.16)	0.719094
	M34350	Weighted median	13	-0.0415946	0.0536298	0.96 (0.86-1.07)	0.437993
	M34350	Inverse variance weighted	13	-0.0524317	0.0441317	0.95 (0.87-1.03)	0.234805
	M34350	Simple mode	13	-0.00137146	0.08904	1.00 (0.84-1.19)	0.987964
	M34350	Weighted mode	13	-0.0168844	0.0604628	0.98 (0.87-1.11)	0.784805
X-12749	M34359	MR Egger	40	-0.102971	0.269448	0.90 (0.53-1.53)	0.704475
	M34359	Weighted median	40	-0.0253764	0.185103	0.97 (0.68-1.40)	0.890957
	M34359	Inverse variance weighted	40	0.0333696	0.133224	1.03 (0.80-1.34)	0.802218
	M34359	Simple mode	40	0.152758	0.343991	1.17 (0.59-2.29)	0.659442
	M34359	Weighted mode	40	0.0232349	0.209556	1.02 (0.68-1.54)	0.912283
3-(cystein-S-yl)acetaminophen*	M34365	MR Egger	55	2.49446e-06	0.0249344	1.00 (0.95-1.05)	0.999921
	M34365	Weighted median	55	0.00368867	0.0109873	1.00 (0.98-1.03)	0.737082
	M34365	Inverse variance weighted	55	-0.00814493	0.00738425	0.99 (0.98-1.01)	0.270021
	M34365	Simple mode	55	0.0162467	0.0233225	1.02 (0.97-1.06)	0.489034
	M34365	Weighted mode	55	0.0125446	0.0206193	1.01 (0.97-1.05)	0.545479
stachydrine	M34384	MR Egger	7	0.254853	0.265126	1.29 (0.77-2.17)	0.380572
	M34384	Weighted median	7	0.024073	0.0716207	1.02 (0.89-1.18)	0.736782
	M34384	Inverse variance weighted	7	-0.0245964	0.0645889	0.98 (0.86-1.11)	0.703341
	M34384	Simple mode	7	0.0681529	0.11826	1.07 (0.85-1.35)	0.585367
	M34384	Weighted mode	7	0.0466272	0.108032	1.05 (0.85-1.29)	0.681106
1-methylxanthine	M34389	MR Egger	13	-0.248132	0.148629	0.78 (0.58-1.04)	0.123203
	M34389	Weighted median	13	-0.176832	0.0988976	0.84 (0.69-1.02)	0.073771
	M34389	Inverse variance weighted	13	-0.106429	0.0812623	0.90 (0.77-1.05)	0.190297
	M34389	Simple mode	13	-0.174361	0.20274	0.84 (0.56-1.25)	0.40663
	M34389	Weighted mode	13	-0.184695	0.109108	0.83 (0.67-1.03)	0.116277
7-methylxanthine	M34390	MR Egger	10	0.419879	0.329787	1.52 (0.80-2.90)	0.238701
	M34390	Weighted median	10	0.0970933	0.104557	1.10 (0.90-1.35)	0.353089
	M34390	Inverse variance weighted	10	0.0496804	0.0918203	1.05 (0.88-1.26)	0.588465
	M34390	Simple mode	10	0.127087	0.155028	1.14 (0.84-1.54)	0.433521
	M34390	Weighted mode	10	0.112333	0.10423	1.12 (0.91-1.37)	0.309187
1-methylurate	M34395	MR Egger	16	0.00986986	0.105138	1.01 (0.82-1.24)	0.926539
	M34395	Weighted median	16	0.0625208	0.0927002	1.06 (0.89-1.28)	0.500031
	M34395	Inverse variance weighted	16	0.0027608	0.0633145	1.00 (0.89-1.14)	0.96522
	M34395	Simple mode	16	-0.198677	0.177998	0.82 (0.58-1.16)	0.281908
	M34395	Weighted mode	16	0.0688201	0.0948182	1.07 (0.89-1.29)	0.479127
1,7-dimethylurate	M34400	MR Egger	12	0.276413	0.147827	1.32 (0.99-1.76)	0.0910323
	M34400	Weighted median	12	0.138804	0.111547	1.15 (0.92-1.43)	0.21337
	M34400	Inverse variance weighted	12	0.113195	0.0770628	1.12 (0.96-1.30)	0.141868
	M34400	Simple mode	12	0.0558364	0.185429	1.06 (0.74-1.52)	0.768938
	M34400	Weighted mode	12	0.155516	0.10151	1.17 (0.96-1.43)	0.153758
1,3,7-trimethylurate	M34404	MR Egger	10	-0.093324	0.0951926	0.91 (0.76-1.10)	0.355617
	M34404	Weighted median	10	0.032506	0.0433993	1.03 (0.95-1.12)	0.453858
	M34404	Inverse variance weighted	10	0.0113049	0.0325662	1.01 (0.95-1.08)	0.728489
	M34404	Simple mode	10	0.0349694	0.0678385	1.04 (0.91-1.18)	0.618639
	M34404	Weighted mode	10	0.0166893	0.0579021	1.02 (0.91-1.14)	0.779697
isovalerylcarnitine	M34407	MR Egger	16	-0.0296124	0.172823	0.97 (0.69-1.36)	0.866404
	M34407	Weighted median	16	-0.164065	0.139504	0.85 (0.65-1.12)	0.239572
	M34407	Inverse variance weighted	16	-0.123812	0.0982841	0.88 (0.73-1.07)	0.207764
	M34407	Simple mode	16	-0.150425	0.212897	0.86 (0.57-1.31)	0.490669
	M34407	Weighted mode	16	-0.133988	0.142503	0.87 (0.66-1.16)	0.361988
stearoylcarnitine	M34409	MR Egger	5	1.98251	1.74579	7.26 (0.24-222.35)	0.338641
	M34409	Weighted median	5	0.213883	0.289724	1.24 (0.70-2.19)	0.460374
	M34409	Inverse variance weighted	5	0.187151	0.259088	1.21 (0.73-2.00)	0.470082
	M34409	Simple mode	5	-0.129097	0.457158	0.88 (0.36-2.15)	0.791654
	M34409	Weighted mode	5	0.39733	0.417301	1.49 (0.66-3.37)	0.394941
1-stearoylglycerophosphoethanolamine	M34416	MR Egger	9	0.0598268	0.309469	1.06 (0.58-1.95)	0.852197
	M34416	Weighted median	9	0.0922847	0.158099	1.10 (0.80-1.50)	0.559413
	M34416	Inverse variance weighted	9	0.0107806	0.11517	1.01 (0.81-1.27)	0.925423
	M34416	Simple mode	9	0.16503	0.236125	1.18 (0.74-1.87)	0.504418
	M34416	Weighted mode	9	0.144664	0.195124	1.16 (0.79-1.69)	0.47965
1-linoleoylglycerophosphocholine	M34419	MR Egger	11	0.908787	0.808271	2.48 (0.51-12.10)	0.289953
	M34419	Weighted median	11	-0.138858	0.288369	0.87 (0.49-1.53)	0.63014
	M34419	Inverse variance weighted	11	0.064204	0.25226	1.07 (0.65-1.75)	0.799098
	M34419	Simple mode	11	-0.485711	0.464108	0.62 (0.25-1.53)	0.319945
	M34419	Weighted mode	11	-0.530782	0.589918	0.59 (0.19-1.87)	0.389403
bradykinin, des-arg(9)	M34420	MR Egger	18	-0.00402912	0.0852308	1.00 (0.84-1.18)	0.962881
	M34420	Weighted median	18	-0.0189921	0.0456691	0.98 (0.90-1.07)	0.67751
	M34420	Inverse variance weighted	18	-0.00169067	0.0356741	1.00 (0.93-1.07)	0.962201
	M34420	Simple mode	18	0.0133289	0.0819489	1.01 (0.86-1.19)	0.872713
	M34420	Weighted mode	18	-0.0156667	0.0481212	0.98 (0.90-1.08)	0.748725
X-12771	M34441	MR Egger	16	-0.160875	0.18045	0.85 (0.60-1.21)	0.387716
	M34441	Weighted median	16	0.0145867	0.097518	1.01 (0.84-1.23)	0.881096
	M34441	Inverse variance weighted	16	-0.0231049	0.0690137	0.98 (0.85-1.12)	0.737786
	M34441	Simple mode	16	0.0302366	0.160184	1.03 (0.75-1.41)	0.85281
	M34441	Weighted mode	16	0.0334764	0.119602	1.03 (0.82-1.31)	0.783378
X-12776	M34453	MR Egger	3	0.563023	1.00704	1.76 (0.24-12.64)	0.675456
	M34453	Weighted median	3	0.0567648	0.713947	1.06 (0.26-4.29)	0.936628
	M34453	Inverse variance weighted	3	0.482219	0.626449	1.62 (0.47-5.53)	0.441439
	M34453	Simple mode	3	0.0428315	1.04443	1.04 (0.13-8.08)	0.971014
	M34453	Weighted mode	3	-0.00823316	0.849193	0.99 (0.19-5.24)	0.993145
gamma-glutamylisoleucine*	M34456	MR Egger	22	0.440054	0.311816	1.55 (0.84-2.86)	0.173535
	M34456	Weighted median	22	0.269442	0.175388	1.31 (0.93-1.85)	0.124473
	M34456	Inverse variance weighted	22	0.100635	0.131118	1.11 (0.86-1.43)	0.442773
	M34456	Simple mode	22	-0.144576	0.306818	0.87 (0.47-1.58)	0.642349
	M34456	Weighted mode	22	0.281293	0.185237	1.32 (0.92-1.90)	0.143786
X-12786	M34469	MR Egger	11	-0.0647929	0.16342	0.94 (0.68-1.29)	0.700987
	M34469	Weighted median	11	-0.0697041	0.120456	0.93 (0.74-1.18)	0.562813
	M34469	Inverse variance weighted	11	-0.0321845	0.0893156	0.97 (0.81-1.15)	0.718588
	M34469	Simple mode	11	-0.114297	0.204982	0.89 (0.60-1.33)	0.589384
	M34469	Weighted mode	11	-0.0665641	0.135144	0.94 (0.72-1.22)	0.632971
X-12798	M34481	MR Egger	7	-0.772777	0.469295	0.46 (0.18-1.16)	0.160542
	M34481	Weighted median	7	-0.214218	0.193521	0.81 (0.55-1.18)	0.268316
	M34481	Inverse variance weighted	7	-0.20651	0.141139	0.81 (0.62-1.07)	0.14342
	M34481	Simple mode	7	-0.346993	0.319128	0.71 (0.38-1.32)	0.318634
	M34481	Weighted mode	7	-0.377848	0.247038	0.69 (0.42-1.11)	0.177007
X-12816	M34499	MR Egger	7	0.0291012	0.121345	1.03 (0.81-1.31)	0.81999
	M34499	Weighted median	7	0.0480322	0.0814147	1.05 (0.89-1.23)	0.555211
	M34499	Inverse variance weighted	7	-9.75781e-05	0.0700175	1.00 (0.87-1.15)	0.998888
	M34499	Simple mode	7	0.108563	0.128959	1.11 (0.87-1.44)	0.432142
	M34499	Weighted mode	7	0.0628657	0.084173	1.06 (0.90-1.26)	0.483375
X-12830	M34513	MR Egger	13	-0.0280016	0.135771	0.97 (0.75-1.27)	0.84037
	M34513	Weighted median	13	0.0118056	0.0793775	1.01 (0.87-1.18)	0.881769
	M34513	Inverse variance weighted	13	-0.0132603	0.0609335	0.99 (0.88-1.11)	0.827726
	M34513	Simple mode	13	-0.045453	0.125332	0.96 (0.75-1.22)	0.723166
	M34513	Weighted mode	13	-0.0396189	0.0967327	0.96 (0.80-1.16)	0.689337
X-12833	M34516	MR Egger	16	0.0501292	0.0411815	1.05 (0.97-1.14)	0.243622
	M34516	Weighted median	16	0.00170521	0.0209749	1.00 (0.96-1.04)	0.935205
	M34516	Inverse variance weighted	16	0.00627647	0.0199063	1.01 (0.97-1.05)	0.752534
	M34516	Simple mode	16	0.00937343	0.0359963	1.01 (0.94-1.08)	0.798096
	M34516	Weighted mode	16	0.00834199	0.0348816	1.01 (0.94-1.08)	0.814225
X-12844	M34527	MR Egger	13	-0.0620984	0.606318	0.94 (0.29-3.08)	0.920267
	M34527	Weighted median	13	-0.229332	0.186955	0.80 (0.55-1.15)	0.219946
	M34527	Inverse variance weighted	13	-0.18825	0.166748	0.83 (0.60-1.15)	0.258919
	M34527	Simple mode	13	-0.315527	0.284474	0.73 (0.42-1.27)	0.289096
	M34527	Weighted mode	13	-0.274939	0.239733	0.76 (0.47-1.22)	0.273795
X-12847	M34530	MR Egger	10	0.0739674	0.102332	1.08 (0.88-1.32)	0.490382
	M34530	Weighted median	10	0.136784	0.0768549	1.15 (0.99-1.33)	0.0751131
	M34530	Inverse variance weighted	10	0.131863	0.0648929	1.14 (1.00-1.30)	0.042153
	M34530	Simple mode	10	0.309966	0.117972	1.36 (1.08-1.72)	0.0274731
	M34530	Weighted mode	10	0.135234	0.0753906	1.14 (0.99-1.33)	0.106433
X-12850	M34533	MR Egger	13	-0.200271	0.176101	0.82 (0.58-1.16)	0.2796
	M34533	Weighted median	13	-0.105283	0.103917	0.90 (0.73-1.10)	0.310989
	M34533	Inverse variance weighted	13	-0.0654806	0.0970071	0.94 (0.77-1.13)	0.499671
	M34533	Simple mode	13	0.0806744	0.210711	1.08 (0.72-1.64)	0.708514
	M34533	Weighted mode	13	-0.165091	0.117149	0.85 (0.67-1.07)	0.184147
laurylcarnitine	M34534	MR Egger	12	-0.0342713	0.264861	0.97 (0.57-1.62)	0.899612
	M34534	Weighted median	12	-0.0302595	0.123291	0.97 (0.76-1.24)	0.806123
	M34534	Inverse variance weighted	12	0.0427444	0.0944274	1.04 (0.87-1.26)	0.650787
	M34534	Simple mode	12	-0.107727	0.218438	0.90 (0.59-1.38)	0.631588
	M34534	Weighted mode	12	-0.0877508	0.19565	0.92 (0.62-1.34)	0.662492
X-12851	M34535	MR Egger	8	-0.0268295	0.0206678	0.97 (0.93-1.01)	0.241906
	M34535	Weighted median	8	-0.016895	0.0181922	0.98 (0.95-1.02)	0.353048
	M34535	Inverse variance weighted	8	-0.0144482	0.0162025	0.99 (0.95-1.02)	0.372539
	M34535	Simple mode	8	0.0196276	0.0608942	1.02 (0.91-1.15)	0.75662
	M34535	Weighted mode	8	-0.0173222	0.0167899	0.98 (0.95-1.02)	0.336531
X-12855	M34539	MR Egger	16	0.17047	0.34831	1.19 (0.60-2.35)	0.632124
	M34539	Weighted median	16	0.115652	0.127801	1.12 (0.87-1.44)	0.3655
	M34539	Inverse variance weighted	16	0.0556077	0.0930762	1.06 (0.88-1.27)	0.550211
	M34539	Simple mode	16	0.100022	0.216032	1.11 (0.72-1.69)	0.650012
	M34539	Weighted mode	16	0.118617	0.184804	1.13 (0.78-1.62)	0.530658
X-12990	M34674	MR Egger	12	0.266868	0.231319	1.31 (0.83-2.05)	0.275459
	M34674	Weighted median	12	0.162464	0.122166	1.18 (0.93-1.49)	0.183564
	M34674	Inverse variance weighted	12	0.167544	0.0893489	1.18 (0.99-1.41)	0.0607694
	M34674	Simple mode	12	0.205804	0.168053	1.23 (0.88-1.71)	0.246292
	M34674	Weighted mode	12	0.150449	0.148359	1.16 (0.87-1.55)	0.332328
isovalerate	M34732	MR Egger	5	-0.206869	1.26162	0.81 (0.07-9.64)	0.880179
	M34732	Weighted median	5	-0.150638	0.342186	0.86 (0.44-1.68)	0.659776
	M34732	Inverse variance weighted	5	-0.116321	0.354049	0.89 (0.44-1.78)	0.742499
	M34732	Simple mode	5	-0.345665	0.441183	0.71 (0.30-1.68)	0.477129
	M34732	Weighted mode	5	-0.319279	0.448091	0.73 (0.30-1.75)	0.515494
X-13069	M34761	MR Egger	10	-0.198505	0.631112	0.82 (0.24-2.82)	0.761163
	M34761	Weighted median	10	-0.268895	0.172279	0.76 (0.55-1.07)	0.118567
	M34761	Inverse variance weighted	10	-0.148549	0.202401	0.86 (0.58-1.28)	0.462987
	M34761	Simple mode	10	-0.450674	0.230657	0.64 (0.41-1.00)	0.0824527
	M34761	Weighted mode	10	-0.336493	0.227563	0.71 (0.46-1.12)	0.17335
X-13183	M34878	MR Egger	10	-0.209379	0.16194	0.81 (0.59-1.11)	0.232117
	M34878	Weighted median	10	0.0329771	0.106655	1.03 (0.84-1.27)	0.757175
	M34878	Inverse variance weighted	10	-0.013821	0.0764727	0.99 (0.85-1.15)	0.856579
	M34878	Simple mode	10	0.0867028	0.193129	1.09 (0.75-1.59)	0.664092
	M34878	Weighted mode	10	0.089293	0.165676	1.09 (0.79-1.51)	0.602989
X-13215	M34912	MR Egger	40	0.0360385	0.287203	1.04 (0.59-1.82)	0.900804
	M34912	Weighted median	40	0.204988	0.185762	1.23 (0.85-1.77)	0.269812
	M34912	Inverse variance weighted	40	0.0865409	0.134624	1.09 (0.84-1.42)	0.520332
	M34912	Simple mode	40	0.47601	0.393073	1.61 (0.74-3.48)	0.233184
	M34912	Weighted mode	40	0.47601	0.321145	1.61 (0.86-3.02)	0.146316
7-methylguanine	M35114	MR Egger	10	0.714055	0.524509	2.04 (0.73-5.71)	0.210497
[truncated: 420 more rows]

## Sheet: Table S3
Table S3 Result from Compound Name Mapping.
Metabolite	Query	Match	HMDB	PubChem	KEGG	Comment
4-vinylphenol sulfate	HMDB0062775	NA	HMDB0062775	6426766	NA	0
linolenate [alpha or gamma; (18:3n3 or 6)	HMDB0003073	Gamma-Linolenic acid	HMDB0003073	5280933	C06426	1
oleoylcarnitine	HMDB0005065	Oleoylcarnitine	HMDB0005065	46907933	NA	1
isoleucine	HMDB0000172	L-Isoleucine	HMDB0000172	6306	C00407	1
cysteine-glutathione disulfide	HMDB0000656	Cysteineglutathione disulfide	HMDB0000656	53477713	NA	1
glycodeoxycholate	HMDB0000631	Deoxycholic acid glycine conjugate	HMDB0000631	3035026	C05464	1
1-arachidonoylglycerophosphoethanolamine	HMDB0011517	LysoPE(20:4(5Z,8Z,11Z,14Z)/0:0)	HMDB0011517	42607465	NA	1
phosphate	HMDB0001429	Phosphate	HMDB0001429	57424078	C00009	1
epiandrosterone sulfate	HMDB0062657	Epiandrosterone sulfate	HMDB0062657	9929317	NA	1
deoxycholate	HMDB0000626	Deoxycholic acid	HMDB0000626	222528	C04483	1
5-dodecenoate (12:1n7)	HMDB0000529	5-Dodecenoic acid	HMDB0000529	5312378	NA	1

## Sheet: Table S4
Table S4 Results from enrichment analysis of HF-related metabolites.
Metabolite Set	Total	Expected	hits	Raw p	Holm p	FDR	Involved Metabolites	Data-base
Thiamine Metabolism	9	0.0879	1	0.0849	1	0.903	Phosphate	SMPDB, KEGG
Lactose Degradation	9	0.0879	1	0.0849	1	0.903	Phosphate	SMPDB
De Novo Triacylglycerol Biosynthesis	9	0.0879	1	0.0849	1	0.903	Phosphate	SMPDB
Trehalose Degradation	11	0.107	1	0.103	1	0.903	Phosphate	SMPDB
Cardiolipin Biosynthesis	11	0.107	1	0.103	1	0.903	Phosphate	SMPDB
Valine, Leucine and Isoleucine Degradation	60	0.586	2	0.112	1	0.903	L-Isoleucine; Phosphate	SMPDB, KEGG
Bile Acid Biosynthesis	65	0.635	2	0.128	1	0.903	Deoxycholic acid; Deoxycholic acid glycine conjugate	SMPDB, KEGG
Alanine Metabolism	17	0.166	1	0.155	1	0.903	Phosphate	SMPDB, KEGG
Phosphatidylinositol Phosphate Metabolism	17	0.166	1	0.155	1	0.903	Phosphate	SMPDB
Spermidine and Spermine Biosynthesis	18	0.176	1	0.163	1	0.903	Phosphate	SMPDB
Alpha Linolenic Acid and Linoleic Acid Metabolism	19	0.186	1	0.171	1	0.903	Gamma-Linolenic acid	SMPDB, KEGG
Mitochondrial Electron Transport Chain	19	0.186	1	0.171	1	0.903	Phosphate	SMPDB
Riboflavin Metabolism	20	0.195	1	0.18	1	0.903	Phosphate	SMPDB, KEGG
Lactose Synthesis	20	0.195	1	0.18	1	0.903	Phosphate	SMPDB
Betaine Metabolism	21	0.205	1	0.188	1	0.903	Phosphate	SMPDB
Sulfate/Sulfite Metabolism	22	0.215	1	0.196	1	0.903	Phosphate	SMPDB, KEGG
Transfer of Acetyl Groups into Mitochondria	22	0.215	1	0.196	1	0.903	Phosphate	SMPDB
Glycerolipid Metabolism	25	0.244	1	0.22	1	0.903	Phosphate	SMPDB, KEGG
Glycolysis	25	0.244	1	0.22	1	0.903	Phosphate	SMPDB, KEGG
Inositol Phosphate Metabolism	26	0.254	1	0.228	1	0.903	Phosphate	SMPDB
Plasmalogen Synthesis	26	0.254	1	0.228	1	0.903	Phosphate	SMPDB
Pentose Phosphate Pathway	29	0.283	1	0.251	1	0.903	Phosphate	SMPDB, KEGG
Folate Metabolism	29	0.283	1	0.251	1	0.903	Phosphate	SMPDB, KEGG
Urea Cycle	29	0.283	1	0.251	1	0.903	Phosphate	SMPDB
Starch and Sucrose Metabolism	31	0.303	1	0.266	1	0.903	Phosphate	SMPDB, KEGG
Ammonia Recycling	32	0.312	1	0.273	1	0.903	Phosphate	SMPDB, KEGG
Citric Acid Cycle	32	0.312	1	0.273	1	0.903	Phosphate	SMPDB, KEGG
Fructose and Mannose Degradation	32	0.312	1	0.273	1	0.903	Phosphate	SMPDB, KEGG
Inositol Metabolism	33	0.322	1	0.28	1	0.903	Phosphate	SMPDB, KEGG
Amino Sugar Metabolism	33	0.322	1	0.28	1	0.903	Phosphate	SMPDB, KEGG
Aspartate Metabolism	35	0.342	1	0.295	1	0.903	Phosphate	SMPDB, KEGG
Gluconeogenesis	35	0.342	1	0.295	1	0.903	Phosphate	SMPDB, KEGG
Nicotinate and Nicotinamide Metabolism	37	0.361	1	0.309	1	0.911	Phosphate	SMPDB, KEGG
Galactose Metabolism	38	0.371	1	0.316	1	0.911	Phosphate	SMPDB, KEGG
Sphingolipid Metabolism	40	0.391	1	0.33	1	0.924	Phosphate	SMPDB, KEGG
Methionine Metabolism	43	0.42	1	0.35	1	0.927	Phosphate	SMPDB, KEGG
Histidine Metabolism	43	0.42	1	0.35	1	0.927	Phosphate	SMPDB, KEGG
Steroid Biosynthesis	48	0.469	1	0.383	1	0.953	Phosphate	SMPDB
Pyruvate Metabolism	48	0.469	1	0.383	1	0.953	Phosphate	SMPDB, KEGG
Glutamate Metabolism	49	0.479	1	0.389	1	0.953	Phosphate	SMPDB, KEGG
Arginine and Proline Metabolism	53	0.518	1	0.414	1	0.989	Phosphate	SMPDB, KEGG
Warburg Effect	58	0.566	1	0.443	1	1	Phosphate	SMPDB
Glycine and Serine Metabolism	59	0.576	1	0.449	1	1	Phosphate	SMPDB, KEGG
Pyrimidine Metabolism	59	0.576	1	0.449	1	1	Phosphate	SMPDB, KEGG
Purine Metabolism	74	0.723	1	0.529	1	1	Phosphate	SMPDB, KEGG
Valine, leucine and isoleucine biosynthesis	8	0.0526	1	0.0515	1	1	L-Isoleucine	KEGG
Biosynthesis of unsaturated fatty acids	36	0.237	1	0.213	1	1	Gamma-Linolenic acid	KEGG
Valine, leucine and isoleucine degradation	40	0.263	1	0.234	1	1	L-Isoleucine	KEGG
Aminoacyl-tRNA biosynthesis	48	0.315	1	0.275	1	1	L-Isoleucine	KEGG
Note.KEGG, kyoto encyclopedia of genes and genomes;SMPDB, small molecule pathway database.

## Sheet: Table S5
Table S5 Results from pathway analysis of HF-related metabolites.
Pathway name	Total	Expected	Hits	Raw p	-LOG(p)	Holm adjust	FDR	Involved Metabolites	Data-base
Trehalose Degradation	11	0.10902	1	0.10427	0.98186	1	1	Phosphate	SMPDB
Cardiolipin Biosynthesis	11	0.10902	1	0.10427	0.98186	1	1	long-chain fatty acyl-CoA	SMPDB
Bile Acid Biosynthesis	59	0.58474	2	0.11182	0.95147	1	1	Deoxycholic acid glycine conjugate; Deoxycholic acid	KEGG, SMPDB
Riboflavin Metabolism	14	0.13875	1	0.13095	0.8829	1	1	Phosphate	KEGG, SMPDB
Alpha Linolenic Acid and Linoleic Acid Metabolism	16	0.15857	1	0.14834	0.82874	1	1	Gamma-Linolenic acid	KEGG, SMPDB
Glycine and Serine Metabolism	50	0.49554	1	0.39985	0.3981	1	1	Glycine N-methyltransferase	KEGG, SMPDB
Valine, leucine and isoleucine biosynthesis	8	0.025806	1	0.025574	1.5922	1	1	L-Isoleucine	KEGG, SMPDB
Biosynthesis of unsaturated fatty acids	36	0.11613	1	0.111	0.9547	1	1	(6Z,9Z,12Z)-Octadecatrienoic acid	KEGG
Valine, leucine and isoleucine degradation	40	0.12903	1	0.12269	0.91118	1	1	L-Isoleucine	KEGG, SMPDB
Aminoacyl-tRNA biosynthesis	48	0.15484	1	0.14572	0.83649	1	1	L-Isoleucine	KEGG
Note.KEGG, kyoto encyclopedia of genes and genomes;SMPDB, small molecule pathway database.

## Sheet: Table S6
Table S6 Horizonal pleiotropy tests by the intercept of MR-Egger regression and MR-PRESSO methods for 11 known metabolites.
ID	Metabolite	nSNP	MR-Egger intercept	MR-PRESSO outlier test P	MR-PRESSO global test P
M01114	Deoxycholate	17	0.00227	0.483	0.489
M01125	Isoleucine	16	-0.0042	0.531	0.523
M11438	Phosphate	4	0.00576	0.423	0.403
M18477	Glycodeoxycholate	7	-0.0133	0.371	0.355
M33968	5-Dodecenoate (12:1n7)	11	0.00265	0.815	0.853
M33973	Epiandrosterone sulfate	3	-0.00725	-	-
M34035	Linolenate [alpha or gamma; (18:3n3 or 6)]	3	-0.01494	-	-
M35159	Cysteine-glutathione disulfide	9	0.012	0.887	0.876
M35160	Oleoylcarnitine	7	-0.00244	0.879	0.87
M35186	1-Arachidonoylglycerophosphoethanolamine	17	0.01418	0.841	0.853
M36098	4-Vinylphenol sulfate	10	-0.0031	0.716	0.721
